# Supplementary material for: Comparative profiling of the sense and antisense transcriptome of maize lines
Source: Genome Biol. 2006 Mar 13;7(3):R22. doi: 10.1186/gb-2006-7-3-r22 (PMC1557758; doi:10.1186/gb-2006-7-3-r22)
Supplement: Additional File 1 — Putative stage-specific transcripts expressed in 1 mm anthers. [file gb-2006-7-3-r22-S1.xls]

## Sheet: eANW.only
Supplementary Data S1. Putative transcripts uniquely expressed in the 1 mm stage anther
	Start and End: the position of the probe mapped onto the EST or EST assembly hit.
	Mismatch: the total number of gap plus mismatch(es)
ProbeID	EST hit	Start	End	Mismatch	Putative gene product
51	TC251389	767	826	0	similar to UP|Q9M6S0 (Q9M6S0) Pumilio domain-containing protein PPD1, partial (21%)
51	TC275357	643	701	2	similar to UP|Q9M6S0 (Q9M6S0) Pumilio domain-containing protein PPD1, partial (28%)
266	TC250627	106	47	0	similar to UP|VIL4_ARATH (O65570) Villin 4, partial (7%)
271	TC262654	514	573	1	similar to UP|Q94E47 OSJNBa0089K24.23 protein. [Oryza sativa (japonica cultivar-group).]
316	TC268763	493	552	0	similar to UP|Q8H6W1 (Q8H6W1) WRKY transcription factor, partial (48%)
507	ZMtuc03-08-11.680	485	544	0	similar to UP|Q60DW3 Putative nucleic acid binding protein. [Oryza sativa (japonica cultivar-group).]
550	TC273290	602	661	1	similar to UP|Q9S7G6 (Q9S7G6) Polynucleotide phosphorylase precursor, partial (7%)
597	ZMtuc03-08-11.23037	1730	1789	0	similar to UP|Q7XGA3 Putative cytosolic tRNA-Ala synthetase. [Oryza sativa (japonica cultivar-group).]
626	CD651129	436	495	0	similar to UP|Q6KAI0 Putative polyribonucleotide nucleotidyltransferase. [Oryza sativa (japonica cultivar-group).]
708	TC250286	682	741	0	weakly similar to UP|Q8MTJ1 (Q8MTJ1) Eyegone, partial (5%)
1108	AW065251.1	4	63	0	unknown
1180	TC255007	939	998	0	UP|O96030 (O96030) Neurotrophic factor artemin (Pre-pro-neublastin) (Pre-pro-enovin precursor), partial (5%)
1310	TC274987	194	253	0	weakly similar to UP|Q9WT88 (Q9WT88) ORF1, partial (4%)
1330	TC254377	727	786	0	similar to UP|O22146 Hypothetical protein At2g45260. [Arabidopsis thaliana (Mouse-ear cress).]
1363	TC271989	1172	1231	0	similar to UP|EBP2_ARATH (Q9LUJ5) Probable rRNA processing protein EBP2 homolog, partial (68%)
1699	TC250026	41	100	0	similar to UP|Q9FIL0 (Q9FIL0) Gb|AAF07790.1, partial (3%)
1965	TC264571	780	839	0	similar to UP|Q8W0Z8 (Q8W0Z8) AT3g51050/F24M12_90, partial (20%)
2041	TC261667	932	991	0	UP|PURA_MAIZE (O24578) Adenylosuccinate synthetase, chloroplast precursor (IMP--aspartate ligase) (AdSS) (AMPSase) , complete
2225	TC255985	303	362	0	similar to UP|Q6ZF52 Hypothetical protein P0406F06.10 (Hypothetical protein P0567H04.44). [Oryza sativa (japonica cultivar-group).]
2393	TC261507	629	688	0	similar to UP|Q7X7M9 OSJNBa0006A01.10 protein. [Oryza sativa (japonica cultivar-group).]
2393	TC261508	1291	1348	2	similar to UP|ALDR_HORVU (P23901) Aldose reductase (AR) (Aldehyde reductase) , partial (62%)
2792	TC268238	418	477	0	similar to GB|AAF87136.1|9369388|AC002423 T23E23.3 {Arabidopsis thaliana;} , partial (20%)
3012	TC273624	771	830	0	weakly similar to UP|Q9C5Y7 (Q9C5Y7) GRR1-like protein 1, partial (62%)
3082	TC261379	591	650	0	similar to UP|O80798 (O80798) T8F5.4 protein (Expressed protein) (At1g65270), partial (60%)
3120	TC251852	1554	1613	0	similar to UP|Q93Y73 Putative dehydrogenase. [Oryza sativa (japonica cultivar-group).]
3143	TC249173	548	607	1	similar to UP|Q9ZST3 (Q9ZST3) Pyrophosphate-dependent phosphofructokinase beta subunit , partial (39%)
3264	TC266181	879	938	0	similar to UP|Q8VZL6 Hypothetical protein At2g47210. [Arabidopsis thaliana (Mouse-ear cress).]
3432	TC278646	306	365	0	similar to UP|Q8RUQ6 Putative ribonucleoprotein. [Oryza sativa (japonica cultivar-group).]
3458	TC264518	1850	1909	0	UP|Q84UA5 (Q84UA5) Liguleless2-like protein, complete
3468	CB885364	463	522	0	similar to UP|Q7XE39 Hypothetical protein. [Oryza sativa (japonica cultivar-group).]
3514	TC263968	728	787	0	similar to UP|Q7XPI5 OSJNBb0004A17.4 protein. [Oryza sativa (japonica cultivar-group).]
3675	TC265990	1141	1200	1	UP|O24584 (O24584) Cyclin type B-like, complete
3675	TC275135	1123	1182	1	UP|P93646 (P93646) Cyclin type B-like, complete
3808	CB833857	376	435	0	similar to UP|Q9SC73 L1332.4 protein. [Oryza sativa (Rice).]
4072	TC265720	778	837	0	similar to UP|Q9LXT2 (Q9LXT2) Serine/threonine-specific protein kinase-like protein, partial (36%)
4094	ZMtuc03-08-11.2401	933	992	0	similar to UP|Q8LNT9 Putative RNA-binding protein. [Oryza sativa (japonica cultivar-group).]
4236	TC263320	419	478	0	similar to UP|Q9FK90 (Q9FK90) Zinc finger protein-like, partial (27%)
4487	ZMtuc03-08-11.4485	1279	1338	0	similar to UP|Q9XGC7 Iron sulfur subunit of succinate dehydrogenase (Truncated) and ribosomal protein S14 precursor. [Zea mays (Maize).]
4656	BI245314	202	146	2	similar to UP|Q9LET9 Ser/thr specific protein kinase-like protein (Fragment). [Arabidopsis thaliana (Mouse-ear cress).]
4762	TC264820	472	531	0	similar to UP|Q6K2F0 (Q6K2F0) Heat shock protein-like, partial (19%)
4878	TC272163	712	771	0	weakly similar to UP|TFS2_YEAST (P07273) Transcription elongation factor S-II (DNA strand transfer protein alpha) (STP-alpha) (DNA strand transferase 1) (Pyrimidine pathway regulatory protein 2), partial (14%)
4919	TC260031	463	522	0	UP|P93852 (P93852) Endosperm C-24 sterol methyltransferase , complete
4919	TC260033	324	383	0	UP|O49215 (O49215) (S)-adenosyl-L-methionine:delta 24-sterol methyltransferase , partial (42%)
5064	TC249210	882	941	1	similar to UP|Q8GSC4 (Q8GSC4) DNA topoisomerase II, partial (38%)
5253	TC253462	876	935	0	similar to UP|Q84VS2 (Q84VS2) Potyviral helper component protease-interacting protein 2, partial (21%)
5563	TC260165	1081	1140	0	unknown
5618	TC267709	429	488	0	similar to UP|Q84KZ2 (Q84KZ2) Purple acid phosphatase, partial (43%)
5648	TC261494	717	776	0	similar to UP|SIN5_ARATH (Q8S3N1) Ubiquitin ligase SINAT5 (Seven in absentia homolog 5) , partial (83%)
5734	TC260197	379	438	0	similar to UP|Q94E72 Putative 26S proteasome subunit. [Oryza sativa (japonica cultivar-group).]
5858	AW231807.1	410	469	0	similar to UP|Q7XTG6 OSJNBb0026L04.10 protein (OSJNBa0041M06.2 protein). [Oryza sativa (japonica cultivar-group).]
5892	TC272617	1138	1197	0	similar to UP|Q8S0V1 Putative gag-pol polyprotein. [Oryza sativa (japonica cultivar-group).]
6173	TC265380	667	726	0	homologue to UP|Q6UFU6 (Q6UFU6) Topoisomerase 6 subunit B-like protein, partial (23%)
6190	TC249702	217	276	0	weakly similar to UP|Q9ASP6 (Q9ASP6) AT4g00830/A_TM018A10_14, partial (34%)
6212	ZMtuc03-08-11.8442	673	732	0	similar to UP|Q9ZRZ8 RNA helicase. [Arabidopsis thaliana (Mouse-ear cress).]
6306	TC251858	512	571	0	weakly similar to UP|Q6X9T3 (Q6X9T3) SNAP-28, partial (86%)
6422	TC249422	1829	1888	0	similar to UP|Q6T284 (Q6T284) Predicted protein, partial (18%)
6440	TC273833	629	688	0	homologue to UP|Q9FXM3 (Q9FXM3) Replication factor C 37 kDa subunit, complete
6444	TC260211	931	990	0	homologue to UP|Q6RW09 (Q6RW09) Allene oxide cyclase, partial (95%)
6466	CD568844	550	609	0	similar to UP|Q6YTW6 Hypothetical protein OSJNBb0018L13.27. [Oryza sativa (japonica cultivar-group).]
6492	TC250308	1383	1442	0	UP|Q7XAX9 (Q7XAX9) HDA1, complete
6494	TC263097	542	601	0	weakly similar to UP|Q9FHM4 (Q9FHM4) Emb|CAB82688.1, partial (38%)
6703	TC253961	398	457	0	similar to UP|P14833;P92682;Q35293 Cytochrome b. [Oryza sativa (Rice).]
6711	TC260803	1017	1076	1	homologue to UP|Q9ZRJ1 (Q9ZRJ1) OSK1, partial (98%)
6711	TC260804	114	173	1	similar to UP|Q9ZRJ1 (Q9ZRJ1) OSK1, partial (46%)
6728	TC263214	604	663	0	similar to UP|Q76KU6 (Q76KU6) DNA methyltransferase, partial (48%)
6732	TC271529	809	868	0	similar to UP|Q84XU4 (Q84XU4) Protein disulphide isomerase (Fragment), partial (90%)
6813	TC260912	788	847	0	weakly similar to UP|O95320 (O95320) U5 snRNP-specific 40 kDa protein, partial (77%)
6857	TC249704	575	634	0	similar to UP|Q8TAL0 (Q8TAL0) PPARGC1B protein (Fragment), partial (4%)
6954	TC251890	1035	1094	0	similar to UP|Q941U5 (Q941U5) Ankyrin-like protein, partial (12%)
6983	TC271569	1267	1326	0	UP|Q8S9F8 (Q8S9F8) Transcriptional adaptor, complete
7067	ZMtuc02-12-23.17253	434	493	0	similar to UP|Q9FQL7 Kinesin-like calmodulin binding protein. [Zea mays (Maize).]
7130	TC255997	666	725	0	similar to UP|CBPX_ORYSA (P52712) Serine carboxypeptidase-like precursor , partial (26%)
7146	BE552591	427	486	0	similar to UP|Q6Z746 Putative myosin II heavy chain. [Oryza sativa (japonica cultivar-group).]
7173	BM953444	436	495	0	similar to UP|Q84ZS7 Putative WRKY transcription factor 20 (WRKY9). [Oryza sativa (japonica cultivar-group).]
7425	AW042328.1	77	136	0	unknown
7499	TC270472	768	827	0	similar to UP|PFPA_RICCO (Q41140) Pyrophosphate--fructose 6-phosphate 1-phosphotransferase alpha subunit (PFP) (6-phosphofructokinase, pyrophosphate dependent) (Pyrophosphate-dependent 6-phosphofructose-1-kinase) (PPi-PFK) , complete
7622	TC260527	923	982	0	similar to UP|Q8BIF8 (Q8BIF8) Mus musculus 8 days embryo whole body cDNA, RIKEN full-length enriched library, clone:5730439F24 product:TESTICULAR ANTIGEN homolog, partial (36%)
7685	CD991724	260	319	0	unknown
7691	ZMtuc03-08-11.9394	820	879	0	similar to UP|Q8S053 Putative dynamin-like protein ADL2. [Oryza sativa (japonica cultivar-group).]
7727	TC273281	633	692	0	similar to UP|O49571 (O49571) DNA topoisomerase like-protein, partial (6%)
7755	TC255426	524	583	0	similar to UP|O14685 (O14685) Pig3 (Fragment), partial (13%)
7874	TC248305	736	795	0	similar to UP|Q9AV01;Q7XDD7 Hypothetical protein OSJNBa0026O12.10. [Oryza sativa (japonica cultivar-group).]
7883	TC274054	1065	1124	0	weakly similar to UP|Q9FJ94 (Q9FJ94) Similarity to myosin heavy chain kinase, partial (48%)
8005	TC252622	581	640	0	weakly similar to UP|Q9LHY8 (Q9LHY8) ESTs D15336(C0474), partial (53%)
8055	TC255226	575	634	0	similar to UP|Q9FG10 (Q9FG10) Ubiquitin carboxyl-terminal hydrolase, partial (20%)
8179	TC273976	354	413	0	homologue to UP|Q93XG1 (Q93XG1) Kinesin heavy chain (Fragment), partial (47%)
8209	TC256923	435	494	0	weakly similar to UP|O30883 (O30883) ErpX protein, partial (9%)
8240	TC270029	1132	1191	0	homologue to UP|C48E_ARATH (Q9LZF6) Cell division control protein 48 homolog E (AtCDC48e) (Transitional endoplasmic reticulum ATPase E), partial (98%)
8265	TC272552	22	78	1	weakly similar to UP|Q8RWR3 (Q8RWR3) At1g61040/T7P1_17, partial (25%)
8265	TC272553	485	544	0	weakly similar to UP|Q8RWR3 (Q8RWR3) At1g61040/T7P1_17, partial (26%)
8355	TC276746	710	769	0	unknown
8362	TC261925	453	394	1	unknown
8419	TC275961	859	918	0	similar to UP|Q7XHM6 Hypothetical protein OSJNBb0095H08.9. [Oryza sativa (japonica cultivar-group).]
8476	TC260025	938	997	0	similar to UP|Q84ZB2 Putative iron inhibited ABC transporter 2. [Oryza sativa (japonica cultivar-group).]
8652	TC260994	932	991	0	similar to UP|O65645 (O65645) ATM-like protein, partial (14%)
8723	TC260822	545	604	0	similar to UP|Q93VK1 (Q93VK1) AT4g28450/F20O9_130, partial (86%)
8800	TC272631	1026	1085	0	weakly similar to UP|Q9FFV3 (Q9FFV3) Gb|AAF26952.1, partial (22%)
8875	TC262031	893	950	0	similar to UP|Q42875 (Q42875) Endo-1,4-beta-glucanase precursor , partial (43%)
8921	CN844824	146	205	0	similar to UP|Q43207 70 kDa peptidylprolyl isomerase (EC 5.2.1.8) (Peptidyl-prolyl cis- trans isomerase) (PPIase) (Rotamase). [Triticum aestivum (Wheat).]
8921	TC259696	611	670	0	similar to UP|FKB7_WHEAT (Q43207) 70 kDa peptidylprolyl isomerase (Peptidyl-prolyl cis-trans isomerase) (PPIase) (Rotamase) , partial (97%)
9060	TC259714	661	720	0	homologue to UP|O04401 (O04401) Shaggy-like kinase etha (OSKetha) , partial (90%)
9065	TC256044	556	615	0	similar to UP|Q9ZUI6 (Q9ZUI6) T2K10.12 protein, partial (17%)
9087	TC251082	566	625	0	similar to UP|Q7XQH5 (Q7XQH5) OJ000114_01.2 protein, partial (65%)
9198	CD985164	95	36	0	similar to UP|Q6I5Y0 Putative cdc2 protein kinase. [Oryza sativa (japonica cultivar-group).]
9198	TC259924	840	899	0	similar to UP|Q93X47 (Q93X47) Cyclin dependent kinase C, partial (89%)
9216	TC254937	900	959	0	similar to UP|Q9MAB8 (Q9MAB8) T4P13.28 protein, partial (46%)
9258	BM500425	59	118	0	similar to UP|Q39199;Q39200 DNA repair protein recA, chloroplast precursor (Recombinase A). [Arabidopsis thaliana (Mouse-ear cress).]
9258	TC258575	543	602	0	similar to UP|RECA_ARATH (Q39199) DNA repair protein recA, chloroplast precursor (Recombinase A), partial (73%)
9268	TC251361	862	921	0	similar to UP|Q75LI0 Putative polygalacturonase. [Oryza sativa (japonica cultivar-group).]
9385	AW244194	464	523	0	similar to UP|Q7XZH4 Hypothetical protein OSJNBb0033J23.10. [Oryza sativa (japonica cultivar-group).]
9712	BE344595	546	605	0	similar to UP|Q9LI49 EST C25165(S5483) corresponds to a region of the predicted gene. [Oryza sativa (japonica cultivar-group).]
9849	TC261490	426	485	0	similar to UP|O48726 (O48726) Expressed protein, partial (69%)
10006	ZMtuc03-08-11.17675	566	625	0	similar to UP|Q94LC7 Putative translation initiation factor. [Oryza sativa (Rice).]
10147	TC266088	589	648	0	similar to UP|Q6IEP2 (Q6IEP2) WRKY transcription factor 39, partial (32%)
10285	TC272850	1081	1140	0	unknown
10333	AW055926	367	426	0	unknown
10397	TC274302	596	655	0	unknown
10555	ZMtuc03-08-11.24209	1628	1687	0	unknown
10597	TC249303	375	434	0	similar to UP|O48791 Hypothetical protein At2g26770. [Arabidopsis thaliana (Mouse-ear cress).]
10730	TC249410	1350	1409	0	similar to UP|Q948L4 (Q948L4) Transcription factor OSH3, partial (61%)
10875	CF602661	473	532	0	homologue to GP|14588695|db P0712E02.24 {Oryza sativa (japonica cultivar-group)}, partial (35%)
10875	TC270021	780	839	0	similar to UP|MSE5_HUMAN (Q00587) CDC42 effector protein 1 (Serum protein MSE55), partial (6%)
10875	TC270022	345	404	0	weakly similar to UP|Q8MSR6 (Q8MSR6) SD03914p, partial (5%)
10875	TC270027	119	60	0	similar to UP|Q8C9X6 (Q8C9X6) Mus musculus 0 day neonate thymus cDNA, RIKEN full-length enriched library, clone:A430080L23 product:enhancer of polycomb homolog 1, (Drosophila), full insert sequence, partial (4%)
10913	TC276019	453	512	0	similar to GB|AAP13438.1|30023810|BT006330 At1g71350 {Arabidopsis thaliana;} , partial (34%)
10972	BM736875	461	520	0	unknown
10976	TC248151	414	473	0	homologue to gb|AF096695.1|AF096695 Nuphar variegata 18S ribosomal RNA gene, partial sequence, partial (5%)
11049	TC271622	1114	1173	0	weakly similar to UP|Q84M90 (Q84M90) At3g15180, partial (33%)
11234	TC250020	552	611	0	weakly similar to UP|Q9ST64 (Q9ST64) ATPase (Fragment), partial (30%)
11338	TC254371	515	574	0	weakly similar to UP|RRP4_SCHPO (Q09704) Probable exosome complex exonuclease rrp4 (Ribosomal RNA processing protein 4) , partial (33%)
11433	TC258449	880	939	0	similar to UP|Q9ZR40 (Q9ZR40) U2 snRNP auxiliary factor, large subunit, partial (17%)
11692	TC272521	1320	1379	0	weakly similar to UP|Q8R0B5 (Q8R0B5) Otx2 protein, partial (8%)
11742	TC263791	178	237	0	similar to GB|BAC06968.1|22093674|AP003815 kinase-like protein {Oryza sativa (japonica cultivar-group);} , partial (9%)
11769	TC255658	121	180	0	similar to UP|RU2A_ARATH (P43333) U2 small nuclear ribonucleoprotein A' (U2 snRNP-A'), partial (61%)
11777	TC252199	703	762	0	similar to UP|Q8H252 (Q8H252) Retinoblastoma-like protein, partial (40%)
11807	TC274104	432	491	0	similar to GB|BAB88384.1|19912145|AB073172 autophagy 4b {Arabidopsis thaliana;} , partial (40%)
11903	TC250848	1449	1508	0	similar to UP|Q944I7 (Q944I7) AT5g59220/mnc17_110, partial (58%)
11929	CB833758	482	541	0	similar to UP|Q6Z8I6 Hypothetical protein P0431B06.44 (Hypothetical protein OJ1288_G09.3). [Oryza sativa (japonica cultivar-group).]
11929	TC257027	452	511	1	similar to UP|Q96CJ1 (Q96CJ1) ELL associated factor 2 (Testosterone regulated apoptosis inducer and tumor suppressor) (EAF2), partial (9%)
11947	TC274220	374	433	1	unknown
12106	TC254850	414	473	0	similar to UP|Q9FFJ5 (Q9FFJ5) Gb|AAD32776.1 (At5g05830), partial (43%)
12180	TC278218	603	662	0	similar to UP|Q6SRZ8 (Q6SRZ8) YABBY2-like transcription factor YAB2, partial (33%)
12261	TC260499	215	274	0	similar to UP|CORA_HPBVF (P29178) Core antigen, partial (10%)
12261	TC260502	3	62	1	weakly similar to UP|Q8TG35 (Q8TG35) Mnn4p, partial (3%)
12598	TC276440	976	1035	0	similar to UP|Q8GVW4 (Q8GVW4) Selenium-binding protein-like, partial (44%)
12907	TC268460	574	633	0	similar to UP|Q7Z008 (Q7Z008) Fibroin heavy chain (Fragment), partial (6%)
12950	TC261753	882	941	0	similar to UP|Q9FRG8 Hypothetical protein OSJNBb0009F04.1 (Expressed protein) (Growth- regulating factor 9). [Oryza sativa (japonica cultivar-group).]
13081	TC255368	486	545	0	similar to UP|Q7Z5Q9 (Q7Z5Q9) Lung cancer oncogene 3, partial (4%)
13094	BG517716	303	362	0	similar to GP|13249119|gb CBL-interacting protein kinase 10 {Arabidopsis thaliana}, partial (26%)
13112	TC272305	818	877	0	weakly similar to UP|DPP2_HUMAN (Q9UHL4) Dipeptidyl-peptidase II precursor (DPP II) (Dipeptidyl aminopeptidase II) (Quiescent cell proline dipeptidase) (Dipeptidyl peptidase 7) , partial (7%)
13118	TC251362	743	802	0	similar to UP|Q9LEB4 (Q9LEB4) RNA Binding Protein 45, partial (76%)
13156	AW400269.1	490	549	0	similar to UP|Q7X8D5 OSJNBa0079A21.20 protein. [Oryza sativa (japonica cultivar-group).]
13226	TC252060	212	271	0	homologue to UP|Q8GTC5 (Q8GTC5) Importin beta-like protein (Fragment), partial (34%)
13342	TC278982	739	798	0	similar to UP|Q8LBJ5 (Q8LBJ5) Nucleic acid binding protein-like, partial (52%)
13389	ZMtuc03-08-11.6464	1074	1133	0	unknown
13681	TC262338	642	701	1	similar to UP|O70495 (O70495) Plenty-of-prolines-101, partial (4%)
13803	TC250098	904	963	1	similar to UP|LA_DROME (P40796) La protein homolog (La ribonucleoprotein) (La autoantigen homolog), partial (5%)
13850	TC275725	1104	1163	0	similar to UP|C48C_ARATH (Q9SS94) Cell division control protein 48 homolog C (AtCDC48c), partial (38%)
13936	BG550370.1	44	103	0	similar to UP|Q9SLX1 Histidine-containing phosphotransfer protein. [Zea mays (Maize).]
14114	AI881422	414	473	0	similar to UP|Q8L4V5 Putative FAS1. [Oryza sativa (japonica cultivar-group).]
14171	TC250791	300	359	0	similar to UP|O82116 (O82116) Zinc finger protein, partial (86%)
14171	TC250792	49	108	0	similar to UP|O82116 (O82116) Zinc finger protein, partial (56%)
14303	TC259823	827	886	0	similar to UP|Q9AXQ2 (Q9AXQ2) Mitochondrial processing peptidase beta subunit, partial (91%)
14303	TC259825	239	298	0	similar to UP|Q9AXQ2 (Q9AXQ2) Mitochondrial processing peptidase beta subunit, partial (30%)
14315	TC272081	871	930	0	similar to UP|Q9MA20 (Q9MA20) T5E21.13, partial (20%)
14607	TC255911	926	983	0	similar to GB|AAM70520.1|21700793|AY124811 At2g22250/T26C19.9 {Arabidopsis thaliana;} , partial (47%)
14883	TC250709	550	609	2	similar to UP|O82346 (O82346) Expressed protein (At2g46230/T3F17.12), partial (80%)
15180	TC277960	371	430	0	unknown
15238	TC263101	1079	1138	2	similar to GB|BAC20813.1|23617133|AP005183 transcription factor-like protein {Oryza sativa (japonica cultivar-group);} , partial (95%)
15379	TC256638	378	437	0	similar to GB|AAM47347.1|21360463|AY113039 AT5g38560/MBB18_10 {Arabidopsis thaliana;} , partial (20%)
15382	BE510522	138	197	0	unknown
15382	CO533677	227	286	0	unknown
15382	TC250182	271	330	0	similar to GB|AAB68410.1|500677|YSCH9315 Yhr122wp {Saccharomyces cerevisiae;} , partial (13%)
15441	TC258340	1172	1231	0	similar to UP|Q6UEJ2 (Q6UEJ2) Mini-chromosome maintenance 7, partial (97%)
15805	TC262905	729	788	0	similar to UP|Q652Q8 Putative inosine-uridine nucleoside N-ribohydrolase. [Oryza sativa (japonica cultivar-group).]
15839	ZMtuc03-08-11.18956	750	809	0	similar to UP|Q94GH5 Hypothetical protein OSJNBb0093E13.1. [Oryza sativa (Rice).]
16004	ZMtuc03-08-11.14930	1113	1172	0	unknown
16086	TC250703	819	760	0	similar to UP|Q93YH0 (Q93YH0) Clp protease 2 proteolytic subunit precursor, partial (74%)
16086	TC250705	363	304	1	homologue to UP|Q9S834 (Q9S834) ATP-dependent Clp protease subunit ClpP (NClpP1) (ATP-dependent Clp protease proteolytic subunit ClpP5) , partial (35%)
16103	ZMtuc03-04-07.6971	943	1002	0	similar to UP|Q8H8J4 Putative tRNA synthetase. [Oryza sativa (japonica cultivar-group).]
16266	TC265820	752	811	0	similar to UP|Q9LXP3 (Q9LXP3) Protein kinase-like protein, partial (7%)
16436	AW453197	108	167	0	unknown
16609	AW057054	499	558	0	similar to UP|Q75KY9 Putative auxin-responsive protein IAA18. [Oryza sativa (japonica cultivar-group).]
16627	TC249775	971	1030	0	weakly similar to UP|WASP_HUMAN (P42768) Wiskott-Aldrich syndrome protein (WASp), partial (4%)
16648	TC276929	274	333	0	weakly similar to UP|O60585 (O60585) Ser/Arg-related nuclear matrix protein, partial (3%)
16690	TC250050	820	879	0	similar to UP|Q9LJU2 (Q9LJU2) Emb|CAB38838.1 (AT3g20560/K10D20_9), partial (72%)
17301	AW179403	238	297	0	homologue to GP|4960051|gb| myosin XI {Zea mays}, partial (2%)
17655	TC260740	797	856	0	similar to UP|THD1_ARATH (Q9ZSS6) Threonine dehydratase biosynthetic, chloroplast precursor (Threonine deaminase) (TD) , partial (82%)
17745	TC268524	546	605	0	similar to UP|Q8RZH1 OSJNBb0006H05.27 protein. [Oryza sativa (japonica cultivar-group).]
17754	CD661970	314	373	0	similar to UP|Q6ZCC0 Putative RNA recognition motif (RRM)-containing protein. [Oryza sativa (japonica cultivar-group).]
17762	TC260870	1156	1215	0	UP|Q7Y037 (Q7Y037) Calcium-dependent protein kinase ZmCPK11, complete
18031	TC254194	382	441	1	similar to UP|Q6Z2A2 Putative histone-lysine N-methyltransferase. [Oryza sativa (japonica cultivar-group).]
18125	TC274647	621	680	0	similar to UP|Q8VZE1 (Q8VZE1) At2g17250/T23A1.11, partial (42%)
18397	TC266433	823	882	0	similar to UP|Q9XGI4 (Q9XGI4) Cyclin A2, partial (28%)
18448	AW036816.1	557	616	0	unknown
18463	TC268642	698	757	0	similar to UP|Q65X88 Hypothetical protein OJ1593_C11.14. [Oryza sativa (japonica cultivar-group).]
18502	TC252349	409	350	0	unknown
18617	CF054797	405	346	0	similar to UP|Q8LAP5 Putative translation initiation factor eIF-2, gamma subunit. [Arabidopsis thaliana (Mouse-ear cress).]
18630	TC270659	570	629	0	weakly similar to UP|T9S2_HUMAN (Q99805) Transmembrane 9 superfamily protein member 2 precursor (p76), partial (19%)
18653	TC255725	532	591	0	similar to UP|Q7XPY3 OSJNBa0071I13.9 protein. [Oryza sativa (japonica cultivar-group).]
18785	TC270443	696	755	0	similar to UP|Q9SEE9 (Q9SEE9) Arginine/serine-rich protein, partial (55%)
18974	TC259084	932	991	0	weakly similar to PIR|E96786|E96786 protein F10A5.13 [imported] - Arabidopsis thaliana {Arabidopsis thaliana;} , partial (87%)
19060	ZMtuc03-08-11.9072	978	1037	0	similar to UP|Q6H674 Hypothetical protein OJ1112_F09.34 (Hypothetical protein P0708H12.13). [Oryza sativa (japonica cultivar-group).]
19234	CV126055	428	487	0	similar to UP|Q6AST9 Expressed protein. [Oryza sativa (japonica cultivar-group).]
19296	TC274653	1222	1281	0	similar to UP|Q8VXV0 (Q8VXV0) AT3g52570/F22O6_50, partial (79%)
19520	TC262032	677	736	1	UP|Q6JAD5 (Q6JAD5) TATA sequence-binding protein 1 (TBP-1), partial (72%)
19564	TC261801	767	826	0	similar to UP|Q9SD81 (Q9SD81) Glycerophosphodiester phosphodiesterase-like protein, partial (93%)
19572	BM661425	480	539	0	similar to UP|Q9XID5 F23M19.3. [Arabidopsis thaliana (Mouse-ear cress).]
19636	TC251804	953	1012	0	similar to UP|Q6H7H9 (Q6H7H9) Carboxyl-terminal proteinase-like, partial (98%)
19734	ZMtuc03-08-11.6325	650	709	0	unknown
19791	TC268009	478	537	0	similar to UP|O23291 (O23291) Kinesin like protein, partial (4%)
20130	TC261094	673	614	1	similar to UP|P93525 (P93525) PSbaNS5 protein, partial (72%)
20134	TC271443	123	182	0	unknown
20282	ZMtuc03-08-11.15066	925	984	0	similar to UP|Q5Z907 Putative T complex protein. [Oryza sativa (japonica cultivar-group).]
20473	ZMtuc03-08-11.25988	1317	1376	0	similar to UP|Q8RZN6 Ankyrin-like protein. [Oryza sativa (japonica cultivar-group).]
20690	TC272968	406	465	0	similar to UP|Q7EYZ3 Putative placental protein 6. [Oryza sativa (japonica cultivar-group).]
20713	TC250116	1010	1069	0	similar to UP|Q9LRW0 Chaperonin; similar to GroEL protein (AT3g13860/MCP4_7) (At3g13860). [Arabidopsis thaliana (Mouse-ear cress).]
20882	BE238702	296	355	0	unknown
20911	TC249592	557	498	0	weakly similar to GB|BAD08700.1|42391853|AB161682 cold shock domain protein 2 {Triticum aestivum;} , partial (33%)
21024	TC275465	807	866	0	similar to UP|Q945R3 (Q945R3) HEN1, partial (12%)
21102	ZMtuc03-08-11.4356	1072	1131	0	similar to UP|Q6ZA70 Putative RNA-binding region RNP-1 and Splicing factor PWI family member protein. [Oryza sativa (japonica cultivar-group).]
21161	TC252302	1300	1359	0	unknown
21181	ZMtuc03-08-11.19386	831	890	0	similar to UP|Q9AUL2 Hypothetical protein OSJNBb0072E24.9. [Oryza sativa (Rice).]
21196	AI920337.1	55	114	0	similar to UP|O80413 Mitochondrial phosphate transporter. [Zea mays (Maize).]
21217	TC253101	829	888	1	UP|Q6R9J9 (Q6R9J9) NADH dehydrogenase subunit 2, complete
21236	CO518413	154	96	0	unknown
21236	TC251589	1175	1234	0	similar to GB|AAS99704.1|46518445|BT012560 At5g06550 {Arabidopsis thaliana;} , partial (59%)
21267	CB885975.1	236	295	0	unknown
21341	TC248973	813	872	0	homologue to UP|O82783 (O82783) Importin alpha 2 subunit (NLS receptor), partial (96%)
21456	TC263269	502	561	0	weakly similar to UP|Q9VZF8 (Q9VZF8) CG1332-PA, partial (3%)
21460	TC262034	80	21	0	homologue to UP|Q9SM77 (Q9SM77) Zhb0008.1, partial (14%)
21519	TC264982	408	466	0	similar to GB|AAH50717.1|29791855|BC050717 nucleoporin 62kDa {Homo sapiens;} , partial (3%)
21539	TC273586	554	613	0	unknown
21546	TC278943	455	514	0	similar to UP|Q6ZC25 (Q6ZC25) F-box protein family-like, partial (35%)
21575	TC270146	643	585	0	similar to UP|Q8LAK5 (Q8LAK5) Small nuclear ribonucleoprotein homolog, complete
21583	TC271542	1429	1488	0	similar to UP|Q75G59 (Q75G59) Expressed protein, partial (79%)
21603	TC262640	722	779	1	similar to UP|Q6IDC7 (Q6IDC7) At1g77550, partial (38%)
21693	TC258779	719	778	0	unknown
