# Supplementary material for: Comparative profiling of the sense and antisense transcriptome of maize lines
Source: Genome Biol. 2006 Mar 13;7(3):R22. doi: 10.1186/gb-2006-7-3-r22 (PMC1557758; doi:10.1186/gb-2006-7-3-r22)
Supplement: Additional File 2 — Putative stage-specific transcripts expressed in 1.5 mm anthers. [file gb-2006-7-3-r22-S2.xls]

## Sheet: fANW.only
Supplementary Data S2. Putative transcripts uniquely expressed in the 1.5 mm stage anther
	Start and End: the position of the probe mapped onto the EST or EST assembly hit.
	Mismatch: the total number of gap plus mismatch(es)
ProbeID	EST hit	Start	End	Mismatch	Putative gene product
370	TC263249	703	760	0	similar to UP|CW14_YEAST (O13547) Covalently-linked cell wall protein 14 precursor (Inner cell wall protein), partial (7%)
440	TC262678	424	483	1	weakly similar to UP|Q9PU49 (Q9PU49) Teneurin-2 protein, partial (5%)
859	TC260379	425	484	0	similar to UP|Q6L499 Hypothetical protein P0554F08.7. [Oryza sativa (japonica cultivar-group).]
1102	TC257338	425	484	0	similar to UP|Q6YU87 (Q6YU87) Proline-rich protein-like, partial (36%)
1218	TC273250	492	551	2	UP|NG5_MOUSE (O35449) Protein NG5, partial (6%)
1499	TC262658	1068	1127	0	similar to UP|Q9XI16 (Q9XI16) F8K7.4 protein, partial (5%)
1797	TC265620	753	812	0	unknown
2315	ZMtuc03-08-11.22077	671	730	0	similar to UP|Q852A3 Hypothetical protein OSJNBb0081B07.22. [Oryza sativa (japonica cultivar-group).]
2538	TC273355	482	541	0	similar to UP|Q6ZF29 Hypothetical protein P0406F06.35. [Oryza sativa (japonica cultivar-group).]
2777	TC249233	504	563	0	similar to UP|VATC_HORVU (Q9SCB9) Vacuolar ATP synthase subunit C (V-ATPase C subunit) (Vacuolar proton pump C subunit) , partial (44%)
2925	CB833849	356	415	0	similar to GP|733604|gb|AA Sr protein (splicing factor) protein 4 isoform a {Caenorhabditis elegans}, partial (12%)
3076	TC268399	510	569	0	weakly similar to UP|Q96VI4 (Q96VI4) Protease 1, partial (3%)
3166	BU582232	133	192	0	unknown
3307	TC268687	436	495	0	similar to UP|Q65X89 Hypothetical protein OJ1593_C11.13. [Oryza sativa (japonica cultivar-group).]
3676	ZMtuc02-12-23.7573	182	241	0	unknown
3734	TC272318	464	523	0	similar to UP|Q8LMT7 Putative ubiquitin carboxyl terminal hydrolase. [Oryza sativa (japonica cultivar-group).]
4353	TC260449	1995	2054	0	UP|CP78_MAIZE (P48420) Cytochrome P450 78A1 (CYPLXXVIII) , complete
4471	ZMtuc03-08-11.13962	622	681	0	similar to UP|Q7XE52 Putative nucleolar protein. [Oryza sativa (japonica cultivar-group).]
4506	BQ401277	139	198	0	similar to UP|Q8LQ73 P0439E07.6 protein. [Oryza sativa (japonica cultivar-group).]
4557	TC272421	281	340	0	similar to UP|Q5ZAQ3 Hypothetical protein B1143G03.27 (Hypothetical protein P0665A11.3). [Oryza sativa (japonica cultivar-group).]
4626	TC270224	506	447	2	similar to UP|SM11_ARATH (Q9XIR8) Probable 26 proteasome complex subunit sem1-1, partial (92%)
4626	TC270228	99	40	0	unknown
4715	AW573491	230	289	0	unknown
5056	TC252262	1561	1620	0	weakly similar to UP|PR16_HUMAN (Q92620) Pre-mRNA splicing factor ATP-dependent RNA helicase PRP16 (ATP-dependent RNA helicase DHX38) (DEAH-box protein 38) , partial (7%)
5061	CD651465.1	76	135	0	unknown
5092	AW520047	343	402	0	unknown
5513	ZMtuc02-12-23.19163	748	807	0	unknown
5934	TC248567	2191	2250	0	similar to UP|Q6ZI33 Putative transmembrane protein TM9SF3 (66.6 kD). [Oryza sativa (japonica cultivar-group).]
5963	TC271630	1432	1491	0	similar to UP|Q42619 (Q42619) CTP:phosphocholine cytidylyltransferase , partial (73%)
6187	ZMtuc03-08-11.16598	977	1036	0	unknown
6285	TC263978	603	662	0	unknown
6393	BQ163274	69	128	0	unknown
6393	TC271958	458	516	2	similar to UP|Q9M2M5 (Q9M2M5) UDP-GlcNAc:dolichol phosphate N-acetylglucosamine-1-phosphate transferase-like protein , partial (83%)
6590	ZMtuc03-08-11.18000	92	151	0	unknown
7033	TC276057	1121	1180	0	UP|O81213 (O81213) FalseDAD1, complete
7071	BQ620936.1	82	141	0	similar to UP|Q69TX8 Putative transmembrane protein Tmp21. [Oryza sativa (japonica cultivar-group).]
7509	TC259358	359	418	0	weakly similar to UP|NL22_WHEAT (P82901) Nonspecific lipid-transfer protein 2P (LTP2P) (Lipid transfer protein 2 isoform 2) (LTP2-2) (7 kDa lipid transfer protein 2), partial (87%)
7643	TC256759	365	424	0	homologue to UP|O30386 (O30386) PilI, partial (5%)
7648	CD441294	660	601	1	similar to UP|Q8H3I6 Putative 3-oxoacyl-[acyl-carrier-protein] synthase. [Oryza sativa (japonica cultivar-group).]
7648	TC249709	665	724	0	homologue to UP|Q40027 (Q40027) Beta-ketoacyl-ACP synthase , partial (96%)
8114	TC273028	857	916	0	similar to UP|Q8RZY3 (Q8RZY3) RING zinc finger protein-like, partial (66%)
8114	TC273029	596	655	0	homologue to UP|Q8RZY3 (Q8RZY3) RING zinc finger protein-like, partial (28%)
8124	TC275576	690	749	0	similar to UP|Q8CBR6 (Q8CBR6) Mus musculus adult male urinary bladder cDNA, RIKEN full-length enriched library, clone:9530051K01 product:E2IG4 homolog (Fragment), partial (5%)
8266	TC272313	647	706	0	similar to UP|O45322 (O45322) C. elegans PQN-26 protein (Corresponding sequence DY3.5), partial (3%)
8275	TC274107	1392	1451	0	similar to UP|Q8LI26 (Q8LI26) Myb-related protein-like, partial (14%)
8498	TC268068	502	561	0	similar to UP|Q9SCP3 (Q9SCP3) Nodulin / glutamate-ammonia ligase-like protein, partial (17%)
8520	TC261334	333	392	0	unknown
8520	TC261335	661	602	0	weakly similar to UP|Q9LGY0 (Q9LGY0) ESTs AU082600(C11471), partial (38%)
8860	CF637380	557	498	0	similar to UP|Q653S3 Hypothetical protein OJ1065_E04.2-1. [Oryza sativa (japonica cultivar-group).]
8860	TC272562	460	519	0	weakly similar to UP|Q9FQY2 (Q9FQY2) Protein phosphatase type-2C, partial (77%)
9100	TC253329	103	162	0	unknown
9229	AW261351	494	553	0	similar to UP|Q67V32 NAM-like protein. [Oryza sativa (japonica cultivar-group).]
9301	TC278548	528	587	0	similar to UP|DMWD_HUMAN (Q09019) Dystrophia myotonica-containing WD repeat motif protein (DMR-N9 protein) (Protein 59) (Fragment), partial (12%)
9302	TC253700	605	664	0	similar to UP|Q94FU5 (Q94FU5) Possible membrane protein LEM1, partial (32%)
9512	TC262975	806	865	0	similar to UP|Q7F8W1 (Q7F8W1) OJ000315_02.12 protein, partial (3%)
9776	BG518415	303	362	0	similar to UP|Q6Z7V1 LMBR1 integral membrane protein-like. [Oryza sativa (japonica cultivar-group).]
9872	TC263837	243	302	2	similar to UP|Q6NME7 At1g56260. [Arabidopsis thaliana (Mouse-ear cress).]
9951	TC273391	597	656	0	homologue to UP|Q6S7F1 (Q6S7F1) Benzothiadiazole-induced somatic embryogenesis receptor kinase 1, partial (74%)
9976	AI987363.1	246	305	0	unknown
10365	TC276712	288	347	0	unknown
10541	TC259166	629	688	0	weakly similar to UP|Q94C36 (Q94C36) At3g13062, partial (32%)
10600	ZMtuc02-12-23.12071	804	863	0	similar to UP|Q69UA4 Putative mitotic arrest defective protein 2B. [Oryza sativa (japonica cultivar-group).]
10621	TC268822	1677	1735	0	homologue to UP|Q9LI45 (Q9LI45) ESTs D39300(R3292), partial (90%)
10652	TC262350	400	459	0	unknown
10692	AW037233.1	154	213	0	unknown
11017	TC263197	1483	1542	0	similar to UP|Q84PB3 (Q84PB3) Eukaryotic initiation factor-like protein, partial (62%)
11077	TC251523	72	13	0	unknown
11180	TC265937	655	714	0	similar to UP|Q9LKX6 (Q9LKX6) FtsZ1, partial (46%)
11325	ZMtuc03-08-11.28473	939	998	0	unknown
11508	TC269918	694	753	0	UP|RL30_MAIZE (O48558) 60S ribosomal protein L30, complete
11537	ZMtuc03-08-11.24340	954	1013	0	similar to UP|Q84JW0 Hypothetical protein At3g28760. [Arabidopsis thaliana (Mouse-ear cress).]
11719	ZMtuc03-08-11.14402	398	457	0	unknown
11898	TC252414	605	664	0	unknown
12011	TC263303	1650	1709	0	homologue to UP|Q94C41 (Q94C41) Beclin1-like protein, partial (98%)
12300	TC260239	524	583	0	homologue to UP|Q9FRT2 (Q9FRT2) NADP dependent malic enzyme, partial (29%)
12435	TC278902	80	21	0	homologue to UP|RCEM_CHRVI (P51763) Reaction center protein M chain (Photosynthetic reaction center M subunit), partial (5%)
12719	ZMtuc03-08-11.3224	250	309	0	unknown
12776	TC269395	498	557	0	similar to UP|O97624 (O97624) Keratin 17 (Fragment), partial (5%)
12923	TC258155	936	995	0	similar to GB|AAL47424.1|17978909|AY066057 At1g65820/F1E22_4 {Arabidopsis thaliana;} , partial (91%)
12985	TC249244	863	922	0	similar to GB|AAP21339.1|30102842|BT006531 At4g22000 {Arabidopsis thaliana;} , partial (82%)
13209	AI619185	249	308	0	similar to GP|1742951|emb| Ca2+-ATPase {Arabidopsis thaliana}, partial (8%)
13364	TC248905	926	867	0	homologue to UP|Q9FJA6 (Q9FJA6) 40S ribosomal protein S3 (AT5g35530/MOK9_14), partial (86%)
13814	TC264169	521	580	0	similar to UP|Q9FG66 (Q9FG66) Acyl-peptide hydrolase-like, partial (25%)
14071	ZMtuc02-12-23.5041	403	462	0	similar to UP|Q8S1P6 Putative sterol glucosyltransferase. [Oryza sativa (japonica cultivar-group).]
14199	TC275919	368	427	0	similar to UP|Q7XD96 Putative RNA helicase. [Oryza sativa (japonica cultivar-group).]
14457	TC273658	1257	1316	0	similar to UP|Q8GU53 (Q8GU53) SMC5 protein, partial (19%)
14681	TC273117	378	437	1	similar to UP|Q8S1P4 P0677H08.7 protein. [Oryza sativa (japonica cultivar-group).]
15195	TC273802	494	553	1	unknown
15289	BQ279329.1	124	183	0	unknown
15330	TC252381	939	998	0	similar to UP|Q86BN8 (Q86BN8) CG10371-PB, partial (18%)
15521	TC277341	506	565	0	unknown
15621	TC254136	1240	1299	0	similar to GB|AAM70554.1|21700861|AY124845 At1g75220/F22H5_6 {Arabidopsis thaliana;} , partial (60%)
15632	AW163847.1	346	405	0	similar to UP|Q8S0M9 Beta-N-acetylhexosaminidase-like protein. [Oryza sativa (japonica cultivar-group).]
15689	TC262893	998	1057	0	weakly similar to UP|Q84LL8 (Q84LL8) Salt tolerance protein 4, partial (45%)
15945	TC253461	771	830	0	unknown
16166	AW566244	121	180	0	similar to UP|Q8H607 OSJNBa0035I03.20 protein. [Oryza sativa (japonica cultivar-group).]
16292	TC251209	575	634	0	similar to UP|Q9FJ79 (Q9FJ79) DNA topoisomerase I, partial (51%)
16339	BG349770	174	233	0	unknown
16488	TC250968	1529	1588	0	weakly similar to UP|Q6NPD4 (Q6NPD4) At5g27490, partial (10%)
16676	TC263937	64	5	0	similar to UP|Q6ZCJ8 (Q6ZCJ8) Kinesin 1-like, partial (7%)
16688	TC262625	630	689	1	similar to UP|PRPX_HORVU (P16273) Pathogen-related protein, partial (74%)
17004	TC259650	2037	1978	0	similar to UP|MCAT_ARATH (Q93XM7) Mitochondrial carnitine/acylcarnitine carrier-like protein (A BOUT DE SOUFFLE) (Carnitine/acylcarnitine translocase-like protein) (CAC-like protein), partial (93%)
17059	TC263834	465	524	0	unknown
17093	BE128934	386	445	0	unknown
17239	TC273805	1526	1585	0	weakly similar to UP|Q9FJ41 (Q9FJ41) GDSL-motif lipase/hydrolase-like protein, partial (17%)
17360	ZMtuc03-08-11.24910	1458	1517	0	unknown
17403	AW566205	302	361	0	unknown
17430	CA989241	501	560	0	homologue to GP|28564636|d P0577B11.15 {Oryza sativa (japonica cultivar-group)}, partial (13%)
17441	TC273683	786	845	0	weakly similar to UP|Q9SBM1 (Q9SBM1) Hydroxyproline-rich glycoprotein DZ-HRGP precursor, partial (11%)
17784	TC277081	660	719	0	similar to UP|O64802 (O64802) T1F15.10 protein, partial (26%)
17820	TC249726	1454	1513	0	similar to UP|Q9SSS7 (Q9SSS7) F6D8.2 protein (At1g52730), partial (85%)
17955	AI666145.1	154	213	0	unknown
18046	TC262515	561	620	0	weakly similar to UP|Q6K739 (Q6K739) Bile acid:sodium symporter-like, partial (6%)
18153	TC276985	986	1045	0	homologue to UP|Q94KI9 (Q94KI9) Male fertility protein, partial (59%)
18296	TC262020	712	653	0	similar to GB|AAP37745.1|30725446|BT008386 At5g61156 {Arabidopsis thaliana;} , partial (14%)
18342	TC273715	608	667	0	unknown
18480	TC276977	262	203	0	similar to UP|Q9XHV8 (Q9XHV8) 10A19I.8, partial (26%)
18482	TC262069	750	809	0	weakly similar to UP|Q9FHY1 (Q9FHY1) Emb|CAB66408.1, partial (22%)
18668	ZMtuc03-08-11.17859	515	574	0	unknown
18874	TC265590	864	923	0	similar to UP|GS12_ARATH (O22151) Golgi SNARE 12 protein (AtGOS12) (Golgi SNAP receptor complex member 1-2), partial (31%)
19318	TC249464	652	711	0	similar to UP|O24207 (O24207) Enoyl-ACP reductase precursor , partial (92%)
19384	BM953660.1	82	141	0	unknown
19580	BE640463.1	409	468	0	unknown
19593	TC253098	312	253	0	unknown
19593	TC253099	220	161	0	unknown
19811	ZMtuc03-08-11.13480	296	355	0	unknown
19858	TC257158	66	7	0	unknown
19980	ZMtuc03-08-11.22468	15	74	0	similar to UP|Q851R5 Putative thioredoxin. [Oryza sativa (japonica cultivar-group).]
20041	AW066439	127	186	0	unknown
20442	TC264602	434	493	0	homologue to UP|Q6YW60 (Q6YW60) Zinc finger (C3HC4-type RING finger) protein-like, partial (98%)
20612	TC252009	729	788	0	homologue to UP|Q9GQH9 (Q9GQH9) Period (Fragment), partial (5%)
20861	TC263478	764	823	0	unknown
20909	TC276340	641	700	1	weakly similar to UP|ALA1_ARATH (P98204) Phospholipid-transporting ATPase 1 (Aminophospholipid flippase 1) , partial (17%)
21514	TC261344	1189	1248	0	similar to UP|Q8VYJ6 (Q8VYJ6) At2g30880/F7F1.9, partial (67%)
