# Supplementary material for: Comparative profiling of the sense and antisense transcriptome of maize lines
Source: Genome Biol. 2006 Mar 13;7(3):R22. doi: 10.1186/gb-2006-7-3-r22 (PMC1557758; doi:10.1186/gb-2006-7-3-r22)
Supplement: Additional File 3 — Putative stage-specific transcripts expressed in mature pollen. [file gb-2006-7-3-r22-S3.xls]

## Sheet: iANW.only
Supplementary Data S3. Putative transcripts uniquely expressed in mature pollen
	Start and End: the position of the probe mapped onto the EST or EST assembly hit.
	Mismatch: the total number of gap plus mismatch(es)
ProbeID	EST hit	Start	End	Mismatch	Putative gene product
303	TC254521	812	871	0	weakly similar to UP|Q94BX4 (Q94BX4) AT3g45100/T14D3_40, partial (23%)
310	BQ528399.1	38	97	0	unknown
377	TC249541	1428	1487	0	weakly similar to UP|Q8W4I7 (Q8W4I7) Calcium-dependent protein kinase, partial (75%)
537	TC266033	711	770	0	similar to UP|Q9XJ44 (Q9XJ44) Ran, partial (50%)
556	ZMtuc03-08-11.4083	637	696	0	similar to UP|Q6ZG68 Putative SEC14 cytosolic factor. [Oryza sativa (japonica cultivar-group).]
615	TC270581	231	172	1	similar to UP|Q9FMV3 (Q9FMV3) Emb|CAB86899.1, partial (6%)
662	TC252750	393	336	2	similar to UP|O04464 (O04464) F3I6.29 protein, partial (79%)
666	TC273017	1434	1493	0	similar to UP|Q5Z9P4 Permease-like. [Oryza sativa (japonica cultivar-group).]
863	TC273408	1674	1615	0	monosaccharide transport protein 2 [Zea mays]
899	TC269517	831	890	0	weakly similar to UP|Q9LJU5 (Q9LJU5) Receptor protein kinase-like protein, partial (71%)
1035	TC249584	787	846	0	similar to UP|ADF_LILLO (P30175) Actin-depolymerizing factor (ADF), complete
1079	TC260651	527	586	0	similar to GB|AAM19886.1|20453295|AY097370 At2g46330/F11C10.2 {Arabidopsis thaliana;} , partial (48%)
1296	TC252185	1063	1122	0	similar to UP|DCK1_HUMAN (O15075) Serine/threonine-protein kinase DCAMKL1 (Doublecortin-like and CAM kinase-like 1) , partial (5%)
1395	TC265783	116	175	0	similar to UP|Q6I8Q1 (Q6I8Q1) Cin1 repeat from Cin1 middle repetitive family, partial (46%)
1490	ZMtuc03-08-11.26519	1100	1159	0	unknown
1554	TC256101	480	539	0	similar to UP|Q8VYK2 (Q8VYK2) At1g49450/F13F21_11, partial (5%)
1582	TC259391	937	996	0	UP|Q7XXR9 (Q7XXR9) Katanin, partial (32%)
1714	TC273580	1052	993	0	similar to GB|AAF79709.1|8778701|AC020889 T1N15.24 {Arabidopsis thaliana;} , partial (38%)
1735	TC253804	692	751	2	weakly similar to UP|Q6V8K5 (Q6V8K5) GPRP, partial (46%)
1822	TC252388	1196	1255	0	similar to UP|Q6H4N6 (Q6H4N6) MutT-like protein, partial (80%)
1896	TC251371	353	294	0	similar to UP|Q94AC2 (Q94AC2) AT3g54020/F5K20_320, partial (25%)
2029	TC250675	1777	1718	0	weakly similar to UP|ENP4_HUMAN (Q9Y227) Ectonucleoside triphosphate diphosphohydrolase 4 (NTPDase4) (Uridine-diphosphatase) (UDPase) (Lysosomal apyrase-like protein of 70 kDa) , partial (5%)
2071	TC277277	572	631	0	similar to UP|O82107 (O82107) Calcium-dependent protein kinase , partial (11%)
2150	TC270509	1853	1797	1	similar to UP|Q8H2C2 (Q8H2C2) Serine/threonine kinase, partial (78%)
2288	TC247908	98	157	0	similar to UP|Q6H8B0 Putative pectate lyase. [Oryza sativa (japonica cultivar-group).]
2303	TC269777	871	930	0	similar to UP|O22678 (O22678) UDP-glucose:sterol glucosyltransferase , partial (12%)
2331	ZMtuc03-08-11.2069	101	160	0	unknown
2340	TC256887	366	425	0	similar to UP|Q6VM07 (Q6VM07) Shaggy-related protein kinase 3, partial (60%)
2496	TC266975	440	499	0	unknown
2518	TC274716	735	676	0	similar to UP|Q9LMQ8 (Q9LMQ8) F7H2.10, partial (19%)
2591	TC270968	1346	1405	0	similar to UP|Q7XEN1 Putative proline transporter 1. [Oryza sativa (japonica cultivar-group).]
2612	BG901274.1	52	111	0	unknown
2632	TC257733	243	302	0	unknown
2652	TC251920	1012	1071	0	similar to GB|CAD59563.1|27368811|OSA535041 PDR-like ABC transporter {Oryza sativa (japonica cultivar-group);} , partial (3%)
2657	TC272200	2123	2182	0	weakly similar to UP|P94078 (P94078) Alpha-mannosidase (AT3g26720/MLJ15_12), partial (45%)
2660	TC255542	617	676	0	weakly similar to UP|Q9FII3 (Q9FII3) Arm repeat containing protein, partial (24%)
2706	BE640562	384	443	0	similar to UP|O81108 Calcium-transporting ATPase 2, plasma membrane-type (EC 3.6.3.8) (Ca(2+)-ATPase isoform 2). [Arabidopsis thaliana (Mouse-ear cress).]
2711	BQ048092	472	531	0	similar to UP|Q9M4X0 UDP-glucose pyrophosphorylase. [Oryza sativa (indica cultivar-group).]
2737	TC273787	1002	1061	1	similar to UP|GP1_CHLRE (Q9FPQ6) Vegetative cell wall protein gp1 precursor (Hydroxyproline-rich glycoprotein 1), partial (4%)
2932	ZMtuc02-12-23.14922	450	509	0	similar to UP|Q709M1 Protein kinase 1. [Nicotiana tabacum (Common tobacco).]
3070	ZMtuc03-08-11.23470	1166	1225	0	similar to UP|Q75KG7 Hypothetical protein OJ1489_G03.9 (Hypothetical protein OJ1264_A04.1). [Oryza sativa (japonica cultivar-group).]
3202	TC269357	475	534	0	homologue to UP|PROA_ORYSA (Q9FUD1) Profilin A, complete
3338	TC272110	1771	1830	0	weakly similar to UP|BYST_HUMAN (Q13895) Bystin, partial (70%)
3346	TC261073	929	988	0	similar to UP|Q76PK0 (Q76PK0) UL26 , partial (6%)
3384	TC275513	662	721	0	similar to UP|Q6K8F0 (Q6K8F0) Epsin-like, partial (21%)
3444	BE129975.1	475	534	0	similar to UP|Q8L6H1 Beta 1,3-glycosyltransferase-like protein III. [Oryza sativa (Rice).]
3474	TC275768	508	567	0	similar to GB|CAA85724.1|541736|MMIGM3LCH kappa light chain C_region {Mus musculus;} , partial (7%)
3484	TC252005	1245	1186	0	similar to UP|Q9LIE3 (Q9LIE3) Similarity to SF16 protein, partial (33%)
3499	TC274815	636	695	0	weakly similar to UP|NOP5_YEAST (Q12499) Nucleolar protein NOP58 (Nucleolar protein NOP5), partial (8%)
3695	TC255051	183	124	0	similar to UP|O61122 (O61122) Severin kinase, partial (4%)
3737	TC274819	236	295	0	weakly similar to UP|O35328 (O35328) Proline-rich protein 9-1 (Fragment), partial (15%)
3814	TC277423	76	133	0	unknown
4036	TC265661	324	383	0	similar to UP|Q99331 (Q99331) Neutrophil protein (Fragment), partial (7%)
4097	TC262312	216	157	0	similar to UP|Q5Z981 GDSL-motif lipase-like. [Oryza sativa (japonica cultivar-group).]
4105	ZMtuc03-08-11.11171	735	794	0	unknown
4165	TC275189	769	828	0	similar to UP|ST34_ARATH (Q9LW86) Probable sulfate transporter 3.4, partial (10%)
4231	TC249885	1464	1523	0	similar to UP|O80876 (O80876) Cyclophilin , partial (84%)
4257	TC278879	497	556	0	similar to UP|OTC_ARATH (O50039) Ornithine carbamoyltransferase, chloroplast precursor (OTCase) (Ornithine transcarbamylase) , partial (13%)
4388	TC272805	1318	1377	0	similar to GB|BAB03049.1|9294683|AP001305 syringomycin biosynthesis enzyme-like protein {Arabidopsis thaliana;} , partial (81%)
4389	TC257450	473	532	0	similar to UP|PROA_ORYSA (Q9FUD1) Profilin A, partial (61%)
4410	TC269600	84	143	0	similar to UP|Q84VY1 (Q84VY1) At3g07070, partial (9%)
4440	TC268360	219	275	0	unknown
4477	ZMtuc02-12-23.7179	635	694	0	unknown
4641	ZMtuc03-08-11.25577	286	345	0	unknown
4694	TC271820	780	839	0	similar to UP|Q8H573 (Q8H573) Protease inhibitor-like protein, partial (35%)
4742	TC249890	892	951	2	similar to UP|Q9FFV0 (Q9FFV0) Similarity to GTPase activating protein, partial (78%)
4768	TC274705	494	553	0	similar to GB|AAA35091.1|295671|YSCSRP40X selected as a weak suppressor of a mutant of the subunit AC40 of DNA dependant RNA polymerase I and III {Saccharomyces cerevisiae;} , partial (5%)
4832	TC270910	1127	1186	0	weakly similar to UP|Q9ATL7 (Q9ATL7) Tonoplast membrane integral protein ZmTIP3-1, partial (76%)
4880	ZMtuc03-08-11.23501	938	997	0	similar to UP|Q6ZGM7 Putative iron-phytosiderophore transporter protein yellow stripe 1 (Putative yellow stripe-like protein). [Oryza sativa (japonica cultivar-group).]
4899	TC252090	1896	1955	0	weakly similar to UP|Q9FMV3 (Q9FMV3) Emb|CAB86899.1, partial (71%)
4967	TC266366	270	329	0	similar to UP|Q89YD2 (Q89YD2) Bsr0022 protein, partial (16%)
5042	TC261524	537	596	0	weakly similar to UP|Q8V7E9 (Q8V7E9) ORF1 (Fragment), partial (59%)
5087	ZMtuc02-12-23.15152	606	665	0	similar to UP|Q75GI7 Expressed protein. [Oryza sativa (japonica cultivar-group).]
5162	TC272629	1035	1094	0	similar to UP|DAN4_YEAST (P47179) Cell wall protein DAN4 precursor, partial (3%)
5172	TC269142	694	753	0	similar to UP|Q40628 (Q40628) Carbonic anhydrase 3 , partial (6%)
5258	TC265842	531	590	0	weakly similar to UP|Q8VZF6 (Q8VZF6) AT5g45560/MFC19_23, partial (18%)
5295	TC265542	324	383	0	GB|AAP47551.1|32332047|AY164977 RTNLB7w {Zea mays;} , complete
5520	TC259483	1110	1051	0	similar to UP|Q9ASR5 (Q9ASR5) AT4g35920/F4B14_190, partial (36%)
5635	TC250014	769	828	0	homologue to UP|ADF1_MAIZE (P46251) Actin-depolymerizing factor 1 (ADF 1) (ZmABP1) (ZmADF1), complete
5640	TC258041	72	13	0	UP|Q8WRT6 (Q8WRT6) Alpha-tubulin, partial (25%)
5660	ZMtuc03-08-11.16653	829	888	0	similar to UP|Q6H7C8 Putative LIM domain protein PLIM-2. [Oryza sativa (japonica cultivar-group).]
5770	TC275451	310	369	0	similar to UP|Q84PC6 (Q84PC6) Calmodulin-related protein (Fragment), partial (10%)
5779	TC268728	1572	1513	0	UP|TBA1_MAIZE (P14640) Tubulin alpha-1 chain (Alpha-1 tubulin), complete
5923	TC276312	66	7	0	similar to UP|Q7XZH4 Hypothetical protein OSJNBb0033J23.10. [Oryza sativa (japonica cultivar-group).]
6008	TC253256	678	619	0	similar to UP|Q709M1 (Q709M1) Protein kinase 1, partial (45%)
6068	TC269704	1595	1651	0	Z.mays pollen specific mRNA C-terminal (clone 4H3)
6164	BQ485462	357	298	2	unknown
6164	TC268847	2086	2027	2	similar to GB|BAB01744.1|9280289|AP000603 l-ascorbate oxidase; pectinesterase-like protein; pollen-specific protein-like {Arabidopsis thaliana;} , partial (81%)
6178	TC261521	845	904	0	weakly similar to UP|O62006 (O62006) Intermediate filament protein C2, partial (3%)
6180	TC273458	1106	1165	0	similar to UP|Q84VV0 (Q84VV0) At3g58830, partial (35%)
6224	CF634733	101	42	0	similar to UP|Q6ZFH7 Putative sodium-dicarboxylate cotransporter. [Oryza sativa (japonica cultivar-group).]
6255	ZMtuc03-08-11.25651	478	537	0	unknown
6340	TC263733	724	783	0	similar to UP|O82688 (O82688) Amino acid selective channel protein, partial (90%)
6400	TC263969	427	486	0	similar to UP|Q6X9T2 (Q6X9T2) SNAP25-like protein C (Fragment), partial (90%)
6465	AI947723	286	343	0	unknown
6477	TC265553	646	705	0	unknown
6504	TC268280	112	53	0	unknown
6573	TC276871	306	365	0	similar to UP|Q6H7R1 Putative vesicle-associated membrane protein-associated protein. [Oryza sativa (japonica cultivar-group).]
6574	ZMtuc03-08-11.19317	739	798	0	similar to UP|Q5ZEM3 Hypothetical protein P0684C01.8. [Oryza sativa (japonica cultivar-group).]
6608	TC258894	522	581	0	weakly similar to UP|Q8L698 (Q8L698) Defensin precursor, partial (54%)
6650	TC259348	1007	948	0	similar to UP|Q8RW90 (Q8RW90) At1g12050/F12F1_8, partial (89%)
6696	TC278960	493	552	0	unknown
6721	ZMtuc03-08-11.23409	424	483	0	unknown
6728	TC263214	604	663	0	similar to UP|Q76KU6 (Q76KU6) DNA methyltransferase, partial (48%)
6922	TC272704	1205	1146	0	unknown
6982	ZMtuc03-08-11.723	677	736	0	similar to UP|Q657Z6 Hypothetical protein P0005A05.2 (Hypothetical protein P0436E04.27). [Oryza sativa (japonica cultivar-group).]
6988	TC265471	251	192	0	unknown
7038	TC249940	1270	1211	0	weakly similar to UP|Q41695 (Q41695) Pectinacetylesterase precursor , partial (78%)
7047	TC251458	719	778	0	weakly similar to UP|Q79FD5 (Q79FD5) PE-PGRS FAMILY PROTEIN, partial (10%)
7104	TC263136	73	14	0	unknown
7114	TC264374	133	74	0	similar to UP|Q8MZ21 (Q8MZ21) RE13473p, partial (11%)
7178	TC250161	404	463	0	homologue to UP|O82157 (O82157) Early nodulin, partial (42%)
7208	AW453385	476	535	0	similar to UP|Q651Z7 Putative kinesin heavy chain. [Oryza sativa (japonica cultivar-group).]
7223	TC275643	522	581	0	weakly similar to UP|Q43713 (Q43713) Pollen preferential protein, partial (14%)
7272	TC262344	1599	1658	0	similar to UP|Q9SPM0 Extensin-like protein. [Zea mays (Maize).]
7328	TC270421	881	940	0	UP|Q8C9T5 (Q8C9T5) Mus musculus 0 day neonate thymus cDNA, RIKEN full-length enriched library, clone:A430110D10 product:Son cell proliferation protein, full insert sequence. (Fragment), partial (4%)
7352	TC258678	425	484	0	similar to UP|Q7XBA3 (Q7XBA3) Group 3 pollen allergen, complete
7397	TC270155	842	786	1	similar to UP|Q7XA68 (Q7XA68) At1g01640, partial (83%)
7612	TC275176	216	157	0	similar to UP|HSP1_OCTVU (P83214) Sperm protamine P1 (Po1) [Contains: Sperm protamine P2 (Po2) (Main protamine)], partial (39%)
7613	TC265880	426	485	0	unknown
7664	ZMtuc03-08-11.9222	750	809	0	similar to UP|Q75HZ0 Putative late embryogenesis abundant protein ('putative late embryogenesis abundant protein, LEA14-A'). [Oryza sativa (japonica cultivar-group).]
7678	TC274899	345	404	0	unknown
7743	TC259353	586	645	0	weakly similar to UP|PGLT_MAIZE (P35339) Exopolygalacturonase precursor (ExoPG) (Pectinase) (Galacturan 1,4-alpha-galacturonidase) , partial (37%)
7745	TC263934	792	851	0	similar to UP|Q6AVE3 Putative serine carboxypeptidase. [Oryza sativa (japonica cultivar-group).]
7860	AW090966	499	558	0	unknown
8104	BF728869	136	77	0	unknown
8196	BQ485940	269	328	0	similar to UP|Q69PI0 Putative pectinesterase. [Oryza sativa (japonica cultivar-group).]
8287	TC264070	881	940	0	similar to UP|Q6K884 (Q6K884) Transducin-like, partial (24%)
8307	CF630806	266	325	0	similar to GP|15289835|dbj P0435H01.29 {Oryza sativa (japonica cultivar-group)}, partial (43%)
8321	TC264498	478	537	0	similar to UP|Q9XEA9 (Q9XEA9) Cysteine synthase , partial (27%)
8379	ZMtuc03-08-11.24971	902	961	0	similar to UP|Q8LQE7 Kinase-like protein. [Oryza sativa (japonica cultivar-group).]
8394	AW928278	375	433	0	unknown
8495	TC265479	468	527	0	similar to UP|Q9LQE0 (Q9LQE0) F15O4.45, partial (12%)
8730	AW424708	496	555	0	similar to UP|Q9LMG0 F16A14.19. [Arabidopsis thaliana (Mouse-ear cress).]
8750	TC251549	1045	986	0	similar to UP|Q6Z542 (Q6Z542) Zinc finger protein-like, partial (87%)
8782	TC259347	491	550	0	weakly similar to UP|PGLT_MAIZE (P35339) Exopolygalacturonase precursor (ExoPG) (Pectinase) (Galacturan 1,4-alpha-galacturonidase) , partial (71%)
8794	TC276164	492	551	0	weakly similar to UP|Q9MBB6 (Q9MBB6) Pectin methylesterase , partial (11%)
8799	TC260982	694	753	0	similar to UP|Q69SP9 Hypothetical protein OSJNBa0016O19.34. [Oryza sativa (japonica cultivar-group).]
8805	TC271346	530	471	0	similar to UP|Q9WV44 (Q9WV44) Cyclin ania-6a, partial (3%)
8858	TC251730	844	903	0	weakly similar to UP|Q16630 (Q16630) HPBRII-4 mRNA (HPBRII-7 protein), partial (6%)
8886	TC266523	79	20	0	weakly similar to UP|XT30_ARATH (Q38908) Probable xyloglucan endotransglucosylase/hydrolase protein 30 precursor (At-XTH30) (XTH-30) , partial (13%)
8891	TC272195	317	376	0	similar to UP|Q39051 (Q39051) Casein kinase I (Fragment), partial (41%)
8908	AI715018	509	568	0	unknown
9038	CF244315.1	634	693	0	unknown
9053	TC259553	710	769	0	similar to PIR|T06435|T06435 ribonuclease S5 homolog - garden pea {Pisum sativum;} , partial (7%)
9054	TC273756	911	970	0	weakly similar to UP|O49147 (O49147) Lysophospholipase homolog, partial (58%)
9074	BI674805.1	386	445	0	unknown
9082	TC273669	373	314	0	similar to UP|Q9SG92 Putative alpha-hydroxynitrile lyase. [Arabidopsis thaliana (Mouse-ear cress).]
9132	TC261769	1369	1310	0	weakly similar to UP|Q9M4Z5 (Q9M4Z5) Peroxidase prx12 precursor , partial (41%)
9147	TC271640	1532	1473	0	UP|TBB4_MAIZE (Q41782) Tubulin beta-4 chain (Beta-4 tubulin), complete
9250	TC259262	1126	1185	0	homologue to GB|AAG40328.1|11762100|AF323175 myo-inositol 1-phosphate synthase {Zea mays;} , partial (50%)
9269	TC260250	696	755	0	similar to UP|Q9FMJ6 (Q9FMJ6) Similarity to NOI protein, partial (51%)
9272	TC262413	703	762	0	unknown
9287	TC266167	463	522	0	similar to UP|Q6ZJJ0 Putative glycosyl hydrolase family 35 (Beta-galactosidase). [Oryza sativa (japonica cultivar-group).]
9320	BQ619525	519	460	1	similar to UP|Q9SAZ6 Phosphoenolpyruvate carboxylase (EC 4.1.1.31). [Zea mays (Maize).]
9328	ZMtuc02-12-23.15206	323	382	0	unknown
9350	TC253295	870	929	0	weakly similar to UP|LE14_GOSHI (P46518) Late embryogenesis abundant protein Lea14-A, partial (74%)
9406	TC262981	416	357	0	homologue to UP|Q9AT64 (Q9AT64) SET1, partial (52%)
9421	TC268172	200	259	0	unknown
9426	TC248222	639	580	0	weakly similar to UP|Q76KB3 (Q76KB3) Makorin ring-zinc-finger protein (Fragment), partial (16%)
9476	TC264338	561	620	0	unknown
9556	TC259383	879	820	0	similar to UP|Q9LD05 (Q9LD05) Beta-expansin precursor, partial (89%)
9578	BU099118	257	316	0	unknown
9683	TC273113	511	570	0	similar to UP|Q9FU21 Putative pollen specific protein SF21. [Oryza sativa (japonica cultivar-group).]
9720	TC268841	1815	1756	0	similar to UP|Q9XG86 (Q9XG86) Polygalacturonase (Fragment), partial (78%)
9761	ZMtuc03-08-11.23368	1473	1532	0	unknown
9792	TC261496	639	698	0	similar to UP|Q8W2G2 (Q8W2G2) Seed protein B32E (Fragment), partial (63%)
9882	CD661844.1	121	180	0	similar to UP|Q7XUE4 OSJNBa0076N16.21 protein. [Oryza sativa (japonica cultivar-group).]
9920	TC268576	223	164	0	similar to UP|Q6YV37 (Q6YV37) AAA-type ATPase-like, partial (15%)
9950	TC258697	331	390	1	homologue to UP|Q7XBA3 (Q7XBA3) Group 3 pollen allergen, partial (38%)
10056	TC253542	612	671	0	similar to UP|Q9NP08 (Q9NP08) H6 homeodomain protein, partial (6%)
10126	CF010417	103	44	1	unknown
10205	TC261525	1100	1159	0	weakly similar to UP|Q9LRF2 (Q9LRF2) Subtilisin-like serine protease, partial (27%)
10212	TC264083	99	40	0	similar to UP|Q9FNP5 (Q9FNP5) Emb|CAB62601.1, partial (22%)
10224	TC259975	760	819	2	UP|Q7XBA3 (Q7XBA3) Group 3 pollen allergen, complete
10299	CF244579	410	469	0	similar to UP|Q5Z608 Putative HDA2. [Oryza sativa (japonica cultivar-group).]
10356	TC256873	358	417	0	unknown
10359	CD661899.1	11	70	0	unknown
10377	TC266491	552	611	0	similar to UP|Q74780 (Q74780) Vpr, partial (18%)
10457	TC260417	2533	2592	0	homologue to UP|Q7XZS5 (Q7XZS5) Soluble acid invertase (Fragment) , partial (94%)
10669	AW324670.1	53	112	0	unknown
10707	TC273039	272	331	0	similar to UP|Q6K4N7 (Q6K4N7) Amino acid transporter-like, complete
10766	TC276007	765	824	0	similar to UP|Q9ZWN0 (Q9ZWN0) GPI-anchored protein, partial (49%)
10881	TC250015	737	796	0	UP|ADF2_MAIZE (Q43694) Actin-depolymerizing factor 2 (ADF 2) (ZmABP2) (ZmADF2), complete
10960	TC266455	507	448	0	similar to UP|Q69JY9 Hypothetical protein P0569E11.18. [Oryza sativa (japonica cultivar-group).]
10987	TC264386	881	940	0	similar to UP|Q9M0B6 (Q9M0B6) Nucleotide sugar epimerase-like protein, partial (49%)
11018	TC264791	654	595	0	similar to UP|O49653 (O49653) Glycoprotein endopeptidase - like protein, partial (78%)
11061	TC275401	487	546	0	similar to UP|Q9AUC2 (Q9AUC2) Receptor-like protein kinase 1, partial (12%)
11097	TC276845	1000	1059	0	similar to UP|Q6I5J6 Putative kinase interacting family protein. [Oryza sativa (japonica cultivar-group).]
11133	BG878585.1	1	60	0	unknown
11233	TC275745	69	10	0	weakly similar to UP|CLPX_HUMAN (O76031) ATP-dependent Clp protease ATP-binding subunit ClpX-like, mitochondrial precursor, partial (6%)
11306	TC273617	810	869	0	similar to UP|Q9LNL6 (Q9LNL6) F12K21.12, partial (17%)
11456	AW497937	308	249	0	unknown
11479	TC256617	161	220	0	unknown
11487	TC262466	373	314	0	similar to UP|Q7X7M2 OSJNBb0003A12.5 protein. [Oryza sativa (japonica cultivar-group).]
11567	TC267226	94	153	0	unknown
11572	TC255219	367	426	0	unknown
11613	TC257790	529	588	0	similar to UP|Q9SLG9 (Q9SLG9) Phosphatidylinositol-4-phosphate 5-kinase, partial (13%)
11832	TC253639	350	291	0	weakly similar to GB|AAO64914.1|29029070|BT005979 At2g33420 {Arabidopsis thaliana;} , partial (4%)
11869	TC270177	596	654	0	similar to UP|Q8L698 (Q8L698) Defensin precursor, partial (26%)
11891	TC255726	596	655	0	similar to UP|O23596 (O23596) Glycerol-3-phosphate permease like protein, partial (15%)
11908	TC278962	348	407	0	similar to UP|Q7XQH5 (Q7XQH5) OJ000114_01.2 protein, partial (6%)
11946	AW424724	210	269	0	unknown
11958	TC264145	775	834	0	similar to UP|Q8H907 Hypothetical protein OSJNBa0071K18.8. [Oryza sativa (japonica cultivar-group).]
11959	TC253737	538	597	0	similar to UP|Q9MF95 (Q9MF95) Orf108a protein, partial (19%)
12057	AI461500	360	419	0	unknown
12066	AI657272	414	473	0	similar to UP|Q94DU4 Putative receptor-like protein kinase. [Oryza sativa (japonica cultivar-group).]
12096	TC250131	118	59	0	homologue to UP|Q8H430 (Q8H430) Breast adenocarcinoma marker-like, complete
12154	ZMtuc03-08-11.4035	201	260	0	unknown
12166	TC272599	66	7	0	unknown
12186	ZMtuc03-08-11.25083	706	765	0	unknown
12241	TC278405	425	484	0	similar to UP|Q7XI41 Putative trehalose-6-phosphate phosphatase. [Oryza sativa (japonica cultivar-group).]
12244	TC269359	730	787	0	homologue to UP|PROA_ORYSA (Q9FUD1) Profilin A, complete
12250	TC260710	1893	1952	0	similar to UP|GP1_CHLRE (Q9FPQ6) Vegetative cell wall protein gp1 precursor (Hydroxyproline-rich glycoprotein 1), partial (5%)
12295	TC272083	759	818	1	similar to UP|Q02887 (Q02887) Ypl100wp, partial (4%)
12342	TC259833	1107	1166	0	weakly similar to UP|Q8H276 (Q8H276) Alpha expansin 26, partial (61%)
12375	BQ528992	168	227	0	unknown
12478	TC261152	1591	1650	0	similar to UP|Q7QWN8 (Q7QWN8) GLP_26_54603_52153, partial (4%)
12546	TC273036	453	512	0	similar to UP|Q9LUF7 (Q9LUF7) Emb|CAB86899.1, partial (7%)
12605	ZMtuc03-08-11.25106	872	931	0	unknown
12674	TC261090	81	22	0	similar to UP|Q6Z5K5 (Q6Z5K5) Sucrase-like protein, partial (67%)
12810	TC255366	353	412	0	unknown
12879	TC262843	1365	1424	0	similar to UP|Q9LV40 (Q9LV40) Emb|CAB41934.1, partial (51%)
12909	TC274033	562	621	0	weakly similar to UP|Q93424 (Q93424) C. elegans GRL-23 protein (Corresponding sequence E02A10.2), partial (6%)
12938	TC270200	509	568	0	similar to UP|Q761Z8 (Q761Z8) BRI1-KD interacting protein 116 (Fragment), partial (64%)
13014	ZMtuc03-08-11.24450	564	623	0	unknown
13136	TC251475	138	79	0	similar to UP|Q8S8K1 (Q8S8K1) Predicted protein, partial (19%)
13145	TC262064	100	41	1	similar to UP|Q656E8 Hypothetical protein OSJNBb0022N24.1 (Hypothetical protein P0552C05.28). [Oryza sativa (japonica cultivar-group).]
13323	TC255185	529	588	0	unknown
13349	TC266852	428	487	0	unknown
13358	TC255551	581	640	0	weakly similar to UP|Q9LVQ4 (Q9LVQ4) Myosin heavy chain-like, partial (5%)
13374	TC264450	402	461	0	similar to UP|Q7EZD5 (Q7EZD5) AP2 domain protein RAP2.8 (RAV2)-like, partial (5%)
13546	ZMtuc03-08-11.21462	824	883	0	unknown
13568	TC248207	635	694	0	similar to UP|Q6QI94 (Q6QI94) LRRG00114 (LRRGT00001), partial (8%)
13664	TC278604	460	519	0	similar to UP|Q65X38 Hypothetical protein OJ1206_C08.12. [Oryza sativa (japonica cultivar-group).]
13773	BE056972	393	452	0	unknown
13773	TC249015	518	459	0	unknown
13785	TC275862	759	817	0	similar to UP|Q73YR0 (Q73YR0) FtsQ, partial (6%)
13824	TC250733	187	128	0	similar to UP|Q8L649 Hypothetical protein AT3g63530. [Arabidopsis thaliana (Mouse-ear cress).]
13898	TC276819	543	602	0	similar to UP|Q940D1 (Q940D1) At1g64110/F22C12_22, partial (12%)
14067	TC267347	675	732	0	similar to UP|Q9FXI9 (Q9FXI9) F6F9.1 protein (At1g19940/F6F9_1), partial (30%)
14105	TC277009	554	613	0	weakly similar to UP|Q6NKN2 (Q6NKN2) At3g23540, partial (28%)
14151	ZMtuc02-12-23.14665	607	666	0	unknown
14196	TC264944	864	923	0	weakly similar to UP|Q9LJK6 (Q9LJK6) Similarity to receptor protein kinase, partial (39%)
14240	TC271143	624	683	0	similar to UP|Q9WP85 (Q9WP85) Pre-C/C protein, partial (12%)
14261	TC251072	1705	1764	1	similar to UP|GPDA_CUPLA (P52425) Glycerol-3-phosphate dehydrogenase [NAD+] , partial (89%)
14296	TC257417	520	579	0	unknown
14312	TC277247	691	750	0	similar to UP|O23721 (O23721) MAP3K gamma protein kinase (Fragment), partial (28%)
14474	TC253921	74	15	0	similar to UP|Q8C0K5 (Q8C0K5) Mus musculus adult male thymus cDNA, RIKEN full-length enriched library, clone:5830435B21 product:GRAVE'S DISEASE CARRIER PROTEIN (GDC) (MITOCHONDRIAL SOLUTE CARRIER PROTEIN HOMOLOG) homolog, partial (10%)
14530	TC249543	468	527	0	weakly similar to UP|Q6KC54 (Q6KC54) Calcium-dependent protein kinase 8, partial (19%)
14739	TC252048	23	82	0	unknown
14762	TC269178	1122	1063	0	weakly similar to UP|Q93YP1 (Q93YP1) Beta-galactosidase, partial (19%)
15001	TC270264	491	550	0	Z.mays pollen specific mRNA C-terminal (clone 3A6)
15031	TC268098	435	494	0	unknown
15048	TC259355	199	258	0	similar to UP|Q6N8P5 (Q6N8P5) Sensor histidine kinase with a PAS domain, partial (3%)
15082	TC276027	1	60	0	unknown
15207	TC265680	485	544	0	weakly similar to UP|Q9LWU3 (Q9LWU3) ESTs C97394(C60113), partial (5%)
15250	TC253039	704	763	0	homologue to GB|AAO39915.1|28372866|BT003687 At3g06260 {Arabidopsis thaliana;} , partial (13%)
15349	TC265690	915	974	0	similar to GB|AAS07143.1|41469239|AC145381 expressed protein {Oryza sativa (japonica cultivar-group);} , partial (8%)
15369	ZMtuc03-08-11.27761	399	458	0	unknown
15423	TC259386	829	888	1	similar to UP|Q7XAX7 (Q7XAX7) Group 1 allergen Dac g 1.02 precursor, partial (91%)
15440	TC252670	655	714	0	weakly similar to UP|Q9SQH4 (Q9SQH4) Actin bundling protein ABP135, partial (6%)
15491	AW288841.1	57	116	0	unknown
15562	TC270382	858	800	0	UP|Q6IV73 (Q6IV73) Protein phosphatase 2C, complete
15577	AW424409	397	456	0	GP|14719290|gb ribosomal protein L35A {Zea mays}, partial (20%)
15829	AW400295	230	289	0	unknown
15868	TC267632	398	457	0	weakly similar to UP|Q8RW90 (Q8RW90) At1g12050/F12F1_8, partial (9%)
15882	TC273322	1595	1536	0	similar to UP|Q9ZTU8 (Q9ZTU8) S276, partial (95%)
15932	TC251764	238	179	0	similar to UP|Q6YWF1 (Q6YWF1) C2 domain-containing protein-like, complete
16059	TC253040	885	944	0	unknown
16173	TC264940	428	369	0	unknown
16180	ZMtuc03-08-11.4139	1204	1263	0	similar to UP|O22523 DNA-binding protein GBP16. [Oryza sativa (Rice).]
16236	AW400224	267	326	0	unknown
16237	TC249583	864	923	0	similar to UP|ADF_LILLO (P30175) Actin-depolymerizing factor (ADF), complete
16305	TC277169	267	208	0	unknown
16355	TC264732	78	19	0	similar to UP|Q7X681 OSJNBb0079B02.4 protein. [Oryza sativa (japonica cultivar-group).]
16385	CD651195.1	91	150	0	similar to UP|Q8H7V1 Putative transcription factor. [Oryza sativa (japonica cultivar-group).]
16427	TC260229	872	931	0	weakly similar to UP|PHLB_PHLPR (Q8H6L7) Pollen allergen Phl p 11, partial (94%)
16489	ZMtuc03-08-11.6638	1	60	0	unknown
16552	AW330777	377	436	0	similar to UP|Q75LI3 Expressed protein. [Oryza sativa (japonica cultivar-group).]
16588	AW400251.1	178	237	0	unknown
16706	TC261058	97	156	0	similar to UP|Q6PW70 (Q6PW70) Soluble inorganic pyrophosphatase , partial (23%)
16710	TC264588	106	47	0	similar to UP|Q6K6F3 (Q6K6F3) Endosperm specific protein-like, partial (16%)
16728	TC253869	194	135	0	similar to UP|Q9SR09 (Q9SR09) F7O18.13 protein (AT3g04650/F7O18_13), partial (32%)
16729	TC259414	607	548	0	UP|O49184 (O49184) Calmodulin, complete
16740	TC265124	561	620	0	weakly similar to UP|KPEL_DROME (Q05652) Probable serine/threonine-protein kinase pelle , partial (8%)
16877	TC255059	476	535	0	weakly similar to UP|Q9FJ21 (Q9FJ21) Pectin methylesterase (AT5g49180/K21P3_5), partial (8%)
16929	TC250731	671	730	0	weakly similar to UP|KPCG_HUMAN (P05129) Protein kinase C, gamma type (PKC-gamma) , partial (3%)
17052	TC249487	93	34	0	unknown
17136	TC273192	796	855	0	similar to UP|Q921B5 (Q921B5) ApoE receptor-2 (Fragment), partial (17%)
17154	ZMtuc02-12-23.9518	565	624	0	unknown
17199	TC250579	684	743	0	weakly similar to UP|Q9FK49 (Q9FK49) Beta-1,3-glucanase-like protein, partial (39%)
17213	ZMtuc03-04-07.17676	12	71	0	similar to UP|Q7XF95 Hypothetical protein. [Oryza sativa (japonica cultivar-group).]
17248	TC260978	850	909	0	weakly similar to UP|Q9XH05 (Q9XH05) T1N24.14 protein, partial (38%)
17353	AW267348.1	595	654	0	similar to UP|Q7XRK8 OSJNBa0027P08.17 protein. [Oryza sativa (japonica cultivar-group).]
17468	ZMtuc03-08-11.4835	591	650	0	similar to UP|Q9SQG3 PR-4 (Fragment). [Triticum aestivum (Wheat).]
17511	AW399951.1	8	67	0	similar to UP|Q6H7M2 Putative exopolygalacturonase. [Oryza sativa (japonica cultivar-group).]
17590	TC264750	633	692	0	similar to GB|AAO39915.1|28372866|BT003687 At3g06260 {Arabidopsis thaliana;} , partial (82%)
17684	TC256120	626	685	0	homologue to UP|O03377 (O03377) Cytochrome b (Fragment), partial (5%)
17770	ZMtuc03-04-07.10250	515	574	0	unknown
17854	TC270035	413	472	0	homologue to UP|Q7T1S8 (Q7T1S8) Steroidogenic enzyme cytochrome P450 17a-hydroxylase/17,20 lyase (Fragment), partial (13%)
17859	ZMtuc03-08-11.16192	841	900	0	similar to UP|Q7XSA2 OSJNBa0005N02.3 protein. [Oryza sativa (japonica cultivar-group).]
17938	TC273509	991	934	1	UP|Q9M4G3 (Q9M4G3) CMP-KDO synthetase precursor , complete
17976	CF016793	243	302	1	similar to UP|Q7Y1L9 Hypothetical protein OSJNBb0056B16.13. [Oryza sativa (japonica cultivar-group).]
17984	ZMtuc03-08-11.23543	1089	1148	0	similar to UP|Q942U0 P0560B06.2 protein. [Oryza sativa (japonica cultivar-group).]
18060	TC262872	384	443	0	similar to UP|Q6ZIX9 (Q6ZIX9) Cyclin-like protein, partial (16%)
18148	TC254513	508	567	0	weakly similar to UP|Q9FL47 (Q9FL47) Gb|AAD20416.1, partial (26%)
18327	TC277309	606	665	0	unknown
18392	TC274756	701	642	2	weakly similar to UP|Q9T0K7 (Q9T0K7) 3-hydroxyisobutyryl-coenzyme A hydrolase-like protein (AT4g13360/T9E8_100), partial (36%)
18432	AI737982	512	571	0	unknown
18487	TC249891	529	588	0	similar to UP|Q9FFV0 (Q9FFV0) Similarity to GTPase activating protein, partial (14%)
18497	TC252242	76	17	0	similar to UP|Q7KS14 (Q7KS14) CG6695-PB, partial (4%)
18638	ZMtuc03-08-11.16618	688	747	0	similar to UP|Q6ZFJ7 Hypothetical protein OJ1435_F07.29. [Oryza sativa (japonica cultivar-group).]
18648	TC260057	595	654	0	similar to UP|Q89XG2 (Q89XG2) Blr0352 protein, partial (6%)
18651	BG549932	398	457	0	similar to UP|Q6Z653 Putative zinc finger and C2 domain protein. [Oryza sativa (japonica cultivar-group).]
18820	TC262909	548	607	0	similar to UP|Q40019 (Q40019) HvB12D protein (B12Dg1 protein), partial (75%)
18863	ZMtuc03-08-11.21449	783	842	0	unknown
18920	TC277598	157	216	0	unknown
19059	TC252330	105	46	0	similar to UP|Q8CEM2 (Q8CEM2) Mus musculus adult male testis cDNA, RIKEN full-length enriched library, clone:1700123E07 product:protamine 1, full insert sequence, partial (30%)
19202	TC279186	610	669	0	similar to UP|Q9AZY5 (Q9AZY5) Capsid protein, partial (5%)
19304	TC254688	1438	1497	0	UP|Q41793 (Q41793) Calcium-dependent protein kinase (Fragment) , complete
19367	TC270285	73	14	0	similar to UP|Q6I8Q1 (Q6I8Q1) Cin1 repeat from Cin1 middle repetitive family, partial (38%)
19420	TC274245	78	19	0	similar to UP|Q712P1 (Q712P1) BZIP protein BZ3, partial (5%)
19459	ZMtuc03-08-11.21419	903	962	0	similar to UP|Q8S7R2 Putative phosphatidylinositol phosphatidylcholine transfer protein. [Oryza sativa (japonica cultivar-group).]
19527	ZMtuc03-08-11.15287	969	1028	0	similar to UP|Q75LP9 Putative hydrolase. [Oryza sativa (japonica cultivar-group).]
19548	TC254715	69	10	0	similar to UP|Q06804 (Q06804) PZE40 protein (Fragment), partial (20%)
19549	TC265301	546	605	0	unknown
19591	TC273287	1766	1825	0	similar to GB|AAS07143.1|41469239|AC145381 expressed protein {Oryza sativa (japonica cultivar-group);} , partial (27%)
19752	ZMtuc03-08-11.26514	1444	1503	0	unknown
19828	BQ486071	103	162	0	unknown
19942	TC267111	176	235	0	unknown
19959	ZMtuc03-08-11.6830	1629	1688	0	unknown
20183	AW360650	12	71	0	unknown
20198	TC262301	226	167	0	weakly similar to UP|Q9LTS1 (Q9LTS1) Gb|AAF21159.1, partial (34%)
20253	TC274779	84	25	0	weakly similar to UP|Q94EI5 (Q94EI5) AT5g62130/mtg10_150, partial (20%)
20403	TC272329	994	1051	0	similar to UP|Q655P0 Putative transcription factor GAMyb. [Oryza sativa (japonica cultivar-group).]
20436	TC270969	509	568	0	weakly similar to UP|Q7X9L4 (Q7X9L4) Proteinase inhibitor Rgpi9 (Fragment), partial (50%)
20441	ZMtuc03-08-11.9208	95	154	0	similar to UP|Q9LQI7 Probable complex I intermediate-associated protein 30. [Arabidopsis thaliana (Mouse-ear cress).]
20458	TC258665	1135	1194	0	weakly similar to UP|KPEL_DROME (Q05652) Probable serine/threonine-protein kinase pelle , partial (8%)
20639	TC271773	537	596	0	similar to UP|Q7R1K8 (Q7R1K8) GLP_28_72799_73185, partial (17%)
20678	TC275696	174	115	0	unknown
20724	TC248622	832	775	0	similar to UP|Q8H5T6 Putative low temperature and salt responsive protein (Low temperature- induced low molecular weight integral membrane protein LTI6a) (Drought-induced hydrophobic protein). [Oryza sativa (japonica cultivar-group).]
20751	BQ442020	149	208	0	unknown
21001	TC257002	511	570	0	homologue to UP|Q8LQG1 (Q8LQG1) Vacuolar sorting receptor-like protein, partial (16%)
21033	BI644182	339	398	0	unknown
21045	TC258625	651	710	0	similar to UP|Q7XBA3 (Q7XBA3) Group 3 pollen allergen, complete
21093	TC270692	616	673	0	homologue to UP|Q7RQS5 (Q7RQS5) Latency associated antigen-related, partial (5%)
21202	TC251280	585	644	1	weakly similar to UP|Q40540 (Q40540) Pit2 protein, partial (50%)
21353	ZMtuc03-08-11.19330	860	919	0	similar to UP|Q7XI43 Metal-transporting P-type ATPase-like protein. [Oryza sativa (japonica cultivar-group).]
21473	BQ485995	249	308	0	similar to UP|Q9C862 Hypothetical protein T8E3.15. [Arabidopsis thaliana (Mouse-ear cress).]
21776	TC250901	2429	2488	0	UP|P93520 (P93520) Calcium/calmodulin-dependent protein kinase homolog|CaM kinase homolog|MCK1 protein, complete
