# Supplementary material for: Comparative profiling of the sense and antisense transcriptome of maize lines
Source: Genome Biol. 2006 Mar 13;7(3):R22. doi: 10.1186/gb-2006-7-3-r22 (PMC1557758; doi:10.1186/gb-2006-7-3-r22)
Supplement: Additional File 4 — Putative stage-specific transcripts expressed in juvenile leaves. [file gb-2006-7-3-r22-S4.xls]

## Sheet: jANW.only
Supplementary Data S4. Putative transcripts uniquely expressed in juvenile leaf
	Start and End: the position of the probe mapped onto the EST or EST assembly hit.
	Mismatch: the total number of gap plus mismatch(es)
ProbeID	EST hit	Start	End	Mismatch	Putative gene product
5	TC274866	262	321	0	unknown
8	BG360704	287	346	0	similar to UP|Q6EUK5 Putative UOS1. [Oryza sativa (japonica cultivar-group).]
12	TC264786	184	125	1	unknown
19	TC264325	796	855	1	weakly similar to UP|Q94JV2 (Q94JV2) AT3g27050/MOJ10_14, partial (53%)
22	BG349364	509	568	0	similar to UP|Q69P44 Putative fertility restorer. [Oryza sativa (japonica cultivar-group).]
37	TC258296	752	693	1	weakly similar to UP|CTNS_ARATH (P57758) Cystinosin homolog, partial (91%)
43	AI746167	199	258	0	unknown
53	TC251237	485	428	1	similar to UP|Q9VS11 (Q9VS11) CG14823-PA (RH48616p), partial (9%)
55	TC266672	467	526	2	similar to UP|Q9SE29 (Q9SE29) Zinc finger transcription factor WRKY1, partial (26%)
57	TC272300	493	434	0	weakly similar to UP|Q8VCL2 (Q8VCL2) Ecgf1 protein, partial (41%)
61	TC259200	522	581	0	unknown
81	TC260315	520	461	0	similar to UP|Q8LBV7 (Q8LBV7) Contains similarity to plastid ribosomal protein L19, partial (33%)
107	TC252097	158	217	0	similar to UP|Q7S973 (Q7S973) Predicted protein, partial (8%)
117	TC260059	1765	1706	0	homologue to UP|O22575 (O22575) Glycine decarboxylase P subunit , partial (64%)
131	ZMtuc03-08-11.21784	776	835	0	similar to UP|Q69TF4 Pantothenate kinase 1-like. [Oryza sativa (japonica cultivar-group).]
136	TC248306	260	201	0	similar to UP|Q69JZ7 Putative XAP-5 protein. [Oryza sativa (japonica cultivar-group).]
147	TC258159	1648	1592	2	homologue to UP|Q6Y643 (Q6Y643) UDP-glucose pyrophosphorylase , complete
167	TC259090	1414	1355	1	weakly similar to UP|Q7XZU4 (Q7XZU4) HGA6, partial (33%)
169	TC256201	88	29	0	similar to UP|Q6ET59 Putative phytosulfokine receptor. [Oryza sativa (japonica cultivar-group).]
199	TC251178	65	6	0	similar to UP|Q9LGU7 Similar to Arabidopsis thaliana chromosome 2 BAC F14M4. [Oryza sativa (japonica cultivar-group).]
238	TC266653	451	392	0	weakly similar to GB|AAA74608.1|598379|SCHPRP protamine P1 {Sarcophilus harrisii;} , partial (65%)
253	AI691324	238	297	0	similar to UP|Q94DI0 P0518C01.6 protein. [Oryza sativa (japonica cultivar-group).]
256	TC250424	1288	1347	2	similar to UP|PMM_ARATH (O80840) Probable phosphomannomutase (PMM) , partial (98%)
260	TC278252	419	478	0	similar to UP|Q9SED6 (Q9SED6) V6 (Fragment), partial (17%)
264	AW066769	548	607	0	similar to UP|Q6ZIX9 Cyclin-like protein. [Oryza sativa (japonica cultivar-group).]
270	TC272860	312	253	0	similar to UP|Q9FP66 Putative SUMO protease. [Oryza sativa (japonica cultivar-group).]
272	BI358937	402	461	0	unknown
276	AW256055	259	318	0	unknown
287	TC259965	526	585	0	homologue to UP|Q6UUW2 (Q6UUW2) Na+/H+ exchanger, partial (73%)
300	ZMtuc03-08-11.12720	941	1000	0	similar to UP|Q8VZ10 Hypothetical protein At1g56500. [Arabidopsis thaliana (Mouse-ear cress).]
309	TC273648	819	760	0	similar to UP|Q84M45 Putative pentatricopeptide repeat containing protein. [Oryza sativa (japonica cultivar-group).]
361	TC251083	510	451	0	similar to UP|Q7XQH5 (Q7XQH5) OJ000114_01.2 protein, partial (75%)
363	TC256973	80	21	0	unknown
378	TC272307	529	470	0	similar to UP|Q6K8S7 Putative PLRR-4 polymorphic leucine-rich repeat protein. [Oryza sativa (japonica cultivar-group).]
384	ZMtuc03-08-11.5367	51	110	0	similar to UP|Q43266 Proliferating cell nuclear antigen (PCNA). [Zea mays (Maize).]
390	TC274752	1085	1144	0	similar to GB|AAO63283.1|28950719|BT005219 At1g80650 {Arabidopsis thaliana;} , partial (14%)
391	TC271642	511	452	1	homologue to UP|Q6J734 (Q6J734) AML15, partial (12%)
400	TC264239	1031	972	0	similar to UP|Q851E0 Hypothetical protein OSJNBb0021P10.2. [Oryza sativa (japonica cultivar-group).]
410	TC260349	1242	1183	0	similar to UP|Q8LDN3 (Q8LDN3) F-box protein AtFBL5, partial (84%)
421	TC262008	709	653	0	similar to UP|Q69LC1 Putative SHOOT1 protein. [Oryza sativa (japonica cultivar-group).]
426	AI759088.1	209	268	0	unknown
427	TC270662	1130	1189	0	homologue to UP|Q9RHT9 (Q9RHT9) Thioesterase (Fragment), partial (6%)
467	CB281998.1	1	60	0	unknown
471	ZMtuc02-12-23.2917	854	913	0	unknown
483	TC252126	84	25	0	homologue to UP|Q94IH5 (Q94IH5) Ca2+/H+ antiporter, partial (36%)
490	TC250789	801	742	0	similar to UP|Q6K7R4 Putative ABC transporter. [Oryza sativa (japonica cultivar-group).]
491	BI478762	487	546	0	similar to UP|Q9XGS5 Cen-like protein FDR2. [Oryza sativa (Rice).]
509	TC259337	653	712	0	similar to UP|Q41728 (Q41728) Carbonic anhydrase , partial (36%)
511	TC272445	666	607	0	similar to UP|O80484 (O80484) T12M4.6, partial (48%)
517	TC251355	376	435	0	similar to UP|Q75KQ8 (Q75KQ8) Expressed protein, partial (10%)
518	TC258515	630	571	0	similar to UP|Q94E73 OSJNBa0054L14.2 protein (P0520B06.19 protein). [Oryza sativa (japonica cultivar-group).]
543	TC262784	208	149	0	similar to UP|Q9LQV1 (Q9LQV1) F10B6.20, partial (16%)
564	ZMtuc03-08-11.9028	176	235	0	unknown
585	TC272375	550	492	1	similar to UP|Q941A9 (Q941A9) At1g26300/F28B23_4, partial (30%)
599	TC262917	91	32	0	weakly similar to UP|Q8NIR3 (Q8NIR3) Related to DNA repair protein RAD26, partial (4%)
610	TC264730	236	177	0	similar to UP|Q6RFY4 (Q6RFY4) MAP3Ka, partial (7%)
613	TC250773	1081	1022	0	similar to UP|Q9ZVN4 (Q9ZVN4) T7A14.14 protein (At1g05000), partial (70%)
642	ZMtuc03-08-11.10262	1169	1228	0	similar to UP|Q69P92 Putative polygalacturonase. [Oryza sativa (japonica cultivar-group).]
652	TC273457	328	269	0	homologue to UP|HIS7_WHEAT (P34048) Imidazoleglycerol-phosphate dehydratase (IGPD) (Fragment) , complete
654	CF048963	105	164	0	unknown
672	BG316538.1	432	491	0	unknown
680	TC261960	1113	1054	0	similar to UP|Q650U0 Hypothetical protein P0669G04.12. [Oryza sativa (japonica cultivar-group).]
690	AI861091.1	131	190	0	unknown
694	TC272278	411	352	0	similar to UP|Q9FIY0 (Q9FIY0) N-carbamyl-L-amino acid amidohydrolase-like protein, partial (33%)
702	ZMtuc03-08-11.3997	799	858	0	similar to UP|Q6KA74 Ankyrin repeat protein-like. [Oryza sativa (japonica cultivar-group).]
724	TC256680	1178	1237	0	similar to UP|Q8LFN4 (Q8LFN4) Transfactor-like protein, partial (20%)
739	AI833931	466	525	0	unknown
752	TC263938	320	261	0	similar to UP|Q7XF20 (Q7XF20) Centrin, partial (17%)
755	TC275955	246	305	0	unknown
759	TC276658	568	627	0	weakly similar to UP|Q9ASW9 (Q9ASW9) AT4g32910/F26P21_30, partial (6%)
772	TC260017	140	81	1	similar to UP|P93191 (P93191) Nonspecific lipid transfer protein, partial (69%)
774	TC265894	446	387	0	similar to UP|Q94LQ6;Q7XC96 Putative transcription factor. [Oryza sativa (japonica cultivar-group).]
782	TC262646	874	815	0	similar to UP|Q6NKU3 (Q6NKU3) At1g55340, partial (38%)
816	TC255106	616	675	1	similar to UP|Q7FAT7 OSJNBa0010H02.5 protein. [Oryza sativa (japonica cultivar-group).]
819	TC253483	1584	1525	0	UP|Q8L819 (Q8L819) SET domain-containing protein SET102, complete
844	TC253416	399	457	0	similar to UP|PRTB_ACIGU (P02323) Protamine B (Sturine B) (Stellin B), partial (93%)
878	TC262382	1293	1234	0	similar to UP|Q9FI75 (Q9FI75) Similarity to 5'-nucleotidase, partial (78%)
881	AW360506.1	42	101	0	similar to UP|Q6H6D6 Transducin-like. [Oryza sativa (japonica cultivar-group).]
882	TC265426	74	15	0	similar to UP|Q7EZ54 Hypothetical protein OSJNBa0036M16.113 (Hypothetical protein P0650C03.28). [Oryza sativa (japonica cultivar-group).]
886	CO521178	106	47	0	similar to UP|Q7F188 Putative phosphohydrolase. [Oryza sativa (japonica cultivar-group).]
892	ZMtuc03-08-11.1633	753	812	0	similar to UP|Q84T71 Putative zinc finger protein. [Oryza sativa (japonica cultivar-group).]
897	ZMtuc03-08-11.15602	104	163	0	unknown
900	TC271647	211	152	0	unknown
901	TC260531	1283	1342	0	UP|PSAB_MAIZE (P04967) Photosystem I P700 chlorophyll A apoprotein A2 (PsaB) (PSI-B), complete
908	TC250108	103	44	0	weakly similar to UP|RRS1_ARATH (Q9SH88) Ribosome biogenesis regulatory protein homolog, partial (55%)
910	TC269928	1051	1110	0	similar to UP|Q40582 (Q40582) SUP2 protein (Fragment), partial (68%)
911	TC265156	834	893	0	weakly similar to GB|AAO42971.1|28416881|BT004725 At1g53885 {Arabidopsis thaliana;} , partial (37%)
914	TC276957	109	50	0	unknown
917	TC263706	206	147	0	GB|AAA98549.1|1110482|DMU26717 sodium channel protein {Drosophila melanogaster;} , partial (5%)
918	TC267696	127	68	0	similar to UP|Q9ZRV4 (Q9ZRV4) MLH1 protein (Fragment), partial (22%)
920	TC269585	458	517	0	similar to UP|Q8GU77 (Q8GU77) MDR-like ABC transporter, partial (3%)
956	TC274275	991	932	0	similar to UP|Q9SNQ1 (Q9SNQ1) ESTs AU078063(S15496), partial (98%)
963	TC260219	949	890	0	homologue to UP|Q6YZ10 (Q6YZ10) 27k vesicle-associated membrane protein-associated protein-like, partial (89%)
974	TC253428	213	154	0	homologue to UP|O04188 (O04188) 3-hydroxy-3-methylglutaryl-CoA reductase (Fragment) , partial (7%)
976	AI977864	424	483	0	similar to UP|Q69WE1 Plastid-lipid associated protein PAP/fibrillin family-like. [Oryza sativa (japonica cultivar-group).]
1006	ZMtuc02-12-23.3950	363	422	0	similar to UP|Q9LFH1 Hypothetical protein F4P12_170 (Hypothetical protein At3g53470/F4P12_170) (At3g53470). [Arabidopsis thaliana (Mouse-ear cress).]
1019	TC257954	422	481	0	similar to UP|Q652N5 Putative sialin. [Oryza sativa (japonica cultivar-group).]
1032	TC270802	757	698	0	similar to UP|Q94JJ0 Putative plastidic aldolase. [Oryza sativa (japonica cultivar-group).]
1048	TC248243	2336	2277	0	similar to UP|PSAF_HORVU (P13192) Photosystem I reaction centre subunit III, chloroplast precursor (Light-harvesting complex I 17 kDa protein) (PSI-F), partial (97%)
1053	TC272870	1182	1123	0	weakly similar to UP|GIDA_ANASP (Q8YR87) Glucose inhibited division protein A, partial (11%)
1070	TC255360	530	589	0	unknown
1078	TC273592	684	743	0	similar to UP|Q42438 (Q42438) Calcium-dependent protein kinase , partial (47%)
1089	TC255836	415	474	1	similar to UP|Q75G90 Putative amino acid permease. [Oryza sativa (japonica cultivar-group).]
1097	TC273047	430	371	0	similar to GB|AAP13819.1|37955428|AY254320 DVL4 {Arabidopsis thaliana;} , partial (68%)
1099	BG517703	491	550	0	similar to GP|15623813|dbj P0031D11.4 {Oryza sativa (japonica cultivar-group)}, partial (7%)
1106	ZMtuc03-08-11.13602	943	1002	0	unknown
1107	TC274375	396	337	0	similar to GB|CAD40266.1|21742404|OSJN00208 OSJNBb0062H02.28 {Oryza sativa (japonica cultivar-group);} , partial (8%)
1117	ZMtuc03-08-11.9265	677	736	0	unknown
1120	TC268116	506	565	0	unknown
1126	BE123204.1	35	94	0	unknown
1150	TC261111	490	549	0	similar to UP|Q944G1 (Q944G1) Phosphomevalonate kinase, partial (27%)
1164	TC256229	394	453	0	similar to UP|Q9ASS7 (Q9ASS7) AT5g36940/MLF18_60, partial (23%)
1215	TC263597	1011	1070	0	similar to UP|Q40452 (Q40452) A membrane-associated salt-inducible protein, partial (52%)
1216	ZMtuc03-08-11.19816	913	972	0	similar to UP|Q9FRZ8 E2F homolog (Fragment). [Oryza sativa (Rice).]
1243	TC264766	76	17	0	similar to UP|Q9AWN6 P0504D03.12 protein (OSJNBa0054L14.21 protein). [Oryza sativa (japonica cultivar-group).]
1244	AI782861	124	183	0	unknown
1260	TC279071	93	34	0	similar to UP|Q7XI88 (Q7XI88) Zinc finger protein-like protein, partial (3%)
1262	TC252170	316	373	0	unknown
1268	AI881214.1	515	574	0	similar to UP|Q9FQC9 Glutathione S-transferase GST 10 (EC 2.5.1.18). [Zea mays (Maize).]
1271	TC257086	506	565	0	similar to UP|Q8GZX2 Hypothetical protein OSJNBa0090O10.11. [Oryza sativa (japonica cultivar-group).]
1284	CB331603	92	151	0	unknown
1309	TC271237	1267	1208	0	weakly similar to UP|Q9XCK9 (Q9XCK9) Serum opacity factor precursor (Fragment), partial (10%)
1332	AI739848.1	356	415	0	similar to UP|Q5XLE1 Immunophilin. [Zea mays (Maize).]
1368	BM500692	279	220	0	similar to UP|Q40742;Q69MY0 Putative DNA repair protein RAD23 (OsRAD23). [Oryza sativa (Rice).]
1375	TC264158	992	933	1	similar to UP|Q8RWN6 (Q8RWN6) Strong similarity to naringenin 3-dioxygenase, partial (65%)
1393	BM895483	515	574	0	unknown
1401	TC261860	913	972	0	similar to UP|Q84UD1 (Q84UD1) GAMYB-binding protein (Fragment), complete
1404	TC253945	535	594	0	weakly similar to UP|Q94BY1 (Q94BY1) AT3g52150/F4F15_260, partial (73%)
1423	AI964516.1	345	404	0	unknown
1468	TC265147	849	908	0	similar to UP|Q9FV52 (Q9FV52) Methionine aminopeptidase-like protein, partial (63%)
1477	TC268076	170	111	0	unknown
1488	TC272314	2018	2077	1	UP|Q8RUU6 (Q8RUU6) Pyruvate decarboxylase, complete
1519	TC251470	1508	1449	0	similar to UP|GX42_MOUSE (Q91XR9) Phospholipid hydroperoxide glutathione peroxidase, nuclear (GPX-4) , partial (10%)
1523	TC263441	664	605	0	unknown
1540	TC263789	246	187	0	similar to UP|Q6ZIG3 Hypothetical protein OJ1115_B01.29 (Hypothetical protein OJ1073_F05.18). [Oryza sativa (japonica cultivar-group).]
1541	AI746256.1	346	405	0	unknown
1547	AW244177	476	535	0	weakly similar to GP|20805211|dbj OJ1294_F06.20 {Oryza sativa (japonica cultivar-group)}, partial (6%)
1557	ZMtuc03-08-11.12312	312	371	0	similar to UP|Q8S7W2 Putative endonuclease. [Oryza sativa (japonica cultivar-group).]
1559	TC273975	900	841	0	homologue to UP|Q93XG1 (Q93XG1) Kinesin heavy chain (Fragment), partial (98%)
1569	TC255193	667	608	0	similar to UP|Q9LPJ4 (Q9LPJ4) F6N18.8, partial (17%)
1589	TC255327	282	223	0	unknown
1595	TC263925	1413	1472	0	weakly similar to UP|SYL_BACHD (Q9K7S8) Leucyl-tRNA synthetase (Leucine--tRNA ligase) (LeuRS) , partial (26%)
1600	TC272631	1091	1032	0	weakly similar to UP|Q9FFV3 (Q9FFV3) Gb|AAF26952.1, partial (22%)
1614	TC255610	949	1008	0	weakly similar to UP|Q9FB26 (Q9FB26) Peptide synthetase NRPS7, partial (3%)
1650	TC252168	754	695	1	weakly similar to UP|Q9FIH7 (Q9FIH7) Similarity to SET-domain transcriptional regulator, partial (4%)
1651	TC262881	971	1029	0	weakly similar to UP|Q8GYW7 (Q8GYW7) Acyl-CoA thioesterase (At1g01710), partial (75%)
1661	AW562690.1	210	269	0	similar to UP|Q8VYG2 Putative galactokinase. [Arabidopsis thaliana (Mouse-ear cress).]
1666	TC253379	479	538	0	similar to UP|Q94EJ1 (Q94EJ1) At1g22700/T22J18_13, partial (62%)
1679	AI820254.1	205	264	0	similar to UP|Q8LJI0 Putative phosphoethanolamine methyltransferase. [Oryza sativa (japonica cultivar-group).]
1701	ZMtuc03-08-11.22086	1	60	0	similar to UP|P49133 Triose phosphate/phosphate translocator, chloroplast precursor (CTPT). [Zea mays (Maize).]
1734	TC257651	108	49	0	unknown
1736	TC253136	412	353	0	weakly similar to UP|Q9FM40 (Q9FM40) Emb|CAB87783.1, partial (60%)
1746	BE638583	84	143	0	unknown
1760	TC263560	235	176	0	weakly similar to UP|Q9LDH9 (Q9LDH9) Gb|AAF34826.1 (MJM20.1 protein), partial (13%)
1767	AI491516	534	593	0	unknown
1771	ZMtuc03-08-11.9413	73	132	0	unknown
1784	CB816497	421	480	0	similar to GP|21740686|emb OSJNBb0011N17.6 {Oryza sativa (japonica cultivar-group)}, partial (5%)
1811	ZMtuc03-08-11.27017	625	684	0	unknown
1823	TC249915	806	747	0	similar to UP|Q8GS72 Hypothetical protein P0524G08.101 (Hypothetical protein OJ1340_C08.134). [Oryza sativa (japonica cultivar-group).]
1824	TC266582	462	521	1	similar to UP|Q8H7P8 Putative DEAD/DEAH box RNA helicase protein. [Oryza sativa (japonica cultivar-group).]
1825	TC260788	379	320	0	similar to UP|Q9AT64 SET1. [Oryza sativa (Rice).]
1831	TC250399	481	540	0	UP|O82424 (O82424) Pyruvate dehydrogenase kinase isoform 2 , complete
1845	TC264163	701	642	0	similar to UP|Q6S3G1 (Q6S3G1) Extracellular calcium sensing receptor, partial (47%)
1862	TC269813	346	287	1	weakly similar to UP|Q9FPH6 (Q9FPH6) AT3g15840, partial (72%)
1866	TC265941	364	423	0	weakly similar to UP|Q9M5W9 (Q9M5W9) Myrosinase-binding protein-like protein, partial (4%)
1879	TC249431	68	9	0	homologue to UP|Q9LWU7 (Q9LWU7) ESTs AU033035(S1515), partial (34%)
1887	TC260284	569	628	0	homologue to UP|Q84N07 (Q84N07) Replication factor C 38 kDa subunit, partial (36%)
1898	TC251269	455	396	0	similar to UP|Q944I4 (Q944I4) At1g80380/F5I6_13, partial (55%)
1904	BU093664	486	545	0	similar to UP|Q94LW0;Q7XCF0 Hypothetical protein OSJNBa0082M15.26. [Oryza sativa (japonica cultivar-group).]
1925	TC260365	1035	1094	1	similar to UP|Q9SE85 (Q9SE85) Casein kinase I-like protein (Fragment), partial (19%)
1933	TC263252	864	923	0	weakly similar to UP|Q8RBQ5 (Q8RBQ5) Methyl-accepting chemotaxis protein, partial (3%)
1971	TC269747	787	728	0	homologue to UP|ALA2_PANMI (P34106) Alanine aminotransferase 2 (GPT) (Glutamic--pyruvic transaminase 2) (Glutamic--alanine transaminase 2) (ALAAT-2) , partial (43%)
1976	AW331527	144	203	0	unknown
1990	TC263275	649	590	0	weakly similar to UP|Q9LJR3 (Q9LJR3) Photomorphogenesis repressor protein-like, partial (27%)
2001	TC260435	1748	1689	1	similar to UP|Q9T026 (Q9T026) SEC14-like protein, partial (76%)
2020	TC271612	1297	1238	0	unknown
2041	TC261667	932	991	0	UP|PURA_MAIZE (O24578) Adenylosuccinate synthetase, chloroplast precursor (IMP--aspartate ligase) (AdSS) (AMPSase) , complete
2043	AI979572.1	48	107	0	similar to UP|Q7XPR6 OSJNBa0065O17.15 protein. [Oryza sativa (japonica cultivar-group).]
2060	TC261163	1465	1521	0	homologue to UP|Q84M49 (Q84M49) Remorin-like protein, partial (68%)
2109	CD958439	75	134	0	unknown
2128	BG355267	434	493	0	unknown
2131	TC260583	739	680	0	similar to UP|Q6H6I1 (Q6H6I1) 3-isopropylmalate dehydratase, small subunit-like, partial (78%)
2132	TC268503	835	894	0	similar to UP|Q944A8 (Q944A8) AT3g52180/F4F15_290, partial (48%)
2147	ZMtuc03-08-11.27882	120	179	0	unknown
2184	TC254428	66	7	0	homologue to UP|Q95MQ4 (Q95MQ4) Adipose tissue-specific protein adipo Q, partial (5%)
2192	ZMtuc03-08-11.28651	295	354	0	similar to UP|Q8GVD2 Putative sterol 4-alpha-methyl-oxidase. [Zea mays (Maize).]
2216	TC251431	772	713	0	weakly similar to UP|PR18_HUMAN (Q99633) Pre-mRNA splicing factor 18 (PRP18 homolog) (hPRP18), partial (24%)
2231	TC264716	556	615	0	weakly similar to UP|HMIN_DROME (P05527) Homeobox protein invected, partial (3%)
2233	AW400257	259	318	0	unknown
2241	TC261773	829	770	0	similar to UP|Q69S72 Putative ABC transporter. [Oryza sativa (japonica cultivar-group).]
2245	TC267788	397	456	0	unknown
2246	TC259127	403	462	0	similar to UP|Q9ZWM8 (Q9ZWM8) Iron-superoxide dismutase , partial (58%)
2251	TC274214	716	775	0	similar to UP|TRUA_NEIMA (Q9JWF1) tRNA pseudouridine synthase A (Pseudouridylate synthase I) (Pseudouridine synthase I) (Uracil hydrolyase) , partial (12%)
2254	TC251537	158	99	0	similar to UP|Q6QLU0 (Q6QLU0) Protein phosphatase 2C, partial (87%)
2264	TC270504	747	806	0	unknown
2277	TC266428	956	1015	0	similar to UP|Q9FK40 (Q9FK40) Histone acetyltransferase (AT5g50320/MXI22_3), partial (4%)
2281	TC274083	478	419	0	weakly similar to UP|Q7XJ26 (Q7XJ26) Iron/ascorbate-dependent oxidoreductase, partial (41%)
2330	CF040480	408	349	0	similar to UP|Q6K5A7 Hypothetical protein OSJNBa0073G17.48-1 (Hypothetical protein OJ1654_A02.8-1). [Oryza sativa (japonica cultivar-group).]
2338	TC265357	709	768	0	weakly similar to UP|Q7TNI6 (Q7TNI6) Jerry protein, partial (6%)
2344	TC249239	424	365	0	similar to UP|Q9LWT6 (Q9LWT6) ESTs C99033(E4350), partial (93%)
2347	TC274732	860	919	0	UP|Q7XAF9 (Q7XAF9) Chloroplast SRP receptor cpFtsY precursor, complete
2366	AW499375	337	396	0	similar to GP|6520167|dbj| ZW18 {Arabidopsis thaliana}, partial (8%)
2398	TC262223	797	738	0	similar to UP|Q39244 (Q39244) U1snRNP-specific protein (Small nuclear ribonucleoprotein U1A) (At2g47580/T30B22.12), partial (80%)
2403	TC277071	378	437	0	similar to UP|Q84XL8 (Q84XL8) Digalactosyldiacylglycerol synthase (Fragment), partial (42%)
2406	TC261422	520	579	0	weakly similar to UP|C1QC_HUMAN (P02747) Complement C1q subcomponent, C chain precursor, partial (8%)
2414	AW066935	116	175	0	similar to GP|23495464|db vitellogenin {Sillago japonica}, partial (1%)
2418	TC258800	119	60	0	similar to UP|Q9AV81;Q7XDL9 Putative WD-repeat containing protein. [Oryza sativa (japonica cultivar-group).]
2451	TC249730	1023	964	0	weakly similar to UP|Q9P7D4 (Q9P7D4) SPBP4H10.15 protein , partial (4%)
2490	BG355384	137	196	0	unknown
2494	TC264638	490	431	0	similar to UP|Q654A0 Hypothetical protein OSJNBb0065C04.33. [Oryza sativa (japonica cultivar-group).]
2509	TC261863	2140	2081	0	similar to UP|AGO1_ARATH (O04379) Argonaute protein, partial (43%)
2514	CD484749.1	41	100	0	unknown
2515	TC267152	469	528	0	similar to UP|Q67UR6 Methyladenine glycosylase protein-like. [Oryza sativa (japonica cultivar-group).]
2522	BQ635647	266	325	0	similar to UP|Q851K9 Putative valyl tRNA synthetase. [Oryza sativa (japonica cultivar-group).]
2554	CO522124	561	502	0	similar to UP|Q7XUX4 OSJNBa0027P08.20 protein. [Oryza sativa (japonica cultivar-group).]
2566	TC275558	402	343	0	similar to UP|Q6YXC5 Putative zinc finger protein ID1. [Oryza sativa (japonica cultivar-group).]
2594	TC272466	340	281	0	similar to UP|EFP_SYNP7 (Q54760) Elongation factor P (EF-P), partial (31%)
2598	BG550018.1	25	84	0	unknown
2600	TC252853	315	374	0	similar to UP|Q6YUR2 (Q6YUR2) GCN5-related N-acetyltransferase-like, partial (11%)
2613	BE509751	431	490	0	GP|28812070|db P0498E12.2 {Oryza sativa (japonica cultivar-group)}, partial (1%)
2627	TC277044	499	555	1	unknown
2653	TC264135	711	770	0	similar to UP|Q84KJ5 (Q84KJ5) Cryptochrome dash (Fragment), partial (34%)
2663	TC252937	73	14	0	similar to UP|Q8RWV9 Hypothetical protein At5g08450. [Arabidopsis thaliana (Mouse-ear cress).]
2674	TC269333	355	414	0	weakly similar to UP|Q8W104 (Q8W104) AT3g54650/T5N23_10, partial (38%)
2702	AW055451.1	102	161	0	unknown
2726	ZMtuc03-08-11.13069	750	809	0	similar to UP|Q9AUQ1 Putative threonine dehydratase/deaminase. [Oryza sativa (Rice).]
2740	TC270985	511	570	0	homologue to UP|Q6YX89 (Q6YX89) Cyclase-like protein, partial (30%)
2741	AW313408	508	567	0	unknown
2753	TC248902	109	50	0	homologue to GB|AAL47385.1|17978783|AY064680 S18.A ribosomal protein {Arabidopsis thaliana;} , partial (8%)
2762	CF036969	401	460	0	similar to UP|Q84XG3 SET domain protein SDG117. [Zea mays (Maize).]
2765	TC257846	110	51	0	homologue to UP|Q6R608 (Q6R608) 4-alpha-glucanotransferase , partial (12%)
2769	TC251803	769	710	0	weakly similar to UP|TPK1_MOUSE (Q9R0M5) Thiamin pyrophosphokinase 1 (Thiamine pyrophosphokinase 1) (mTPK1) , partial (24%)
2780	TC277609	256	315	0	similar to UP|Q8LR16 P0698A10.25 protein. [Oryza sativa (japonica cultivar-group).]
2782	TC261629	1108	1167	0	similar to UP|Q7XBB9 (Q7XBB9) Choline kinase, partial (54%)
2784	ZMtuc03-08-11.20573	550	609	0	similar to UP|Q9SA52 T31J12.6 protein (Putative RNA-binding protein) (At1g09340) (At1g09340/T31J12_6). [Arabidopsis thaliana (Mouse-ear cress).]
2814	TC273383	574	515	0	similar to UP|Q99738 (Q99738) Pinin, partial (6%)
2816	TC272447	1827	1769	1	UP|C7C4_MAIZE (Q43257) Cytochrome P450 71C4 , complete
2834	TC272924	241	182	0	unknown
2855	TC251425	487	428	0	UP|YCF3_MAIZE (P27324) Photosystem I assembly protein ycf3 (IRF170), complete
2864	TC274605	75	16	0	similar to UP|Q9ZS89 (Q9ZS89) T4B21.3 protein, partial (5%)
2874	TC262254	294	235	0	similar to UP|Q9LRB0 (Q9LRB0) Sphingosine kinase (AT5g23450/K19M13_8), partial (21%)
2884	BQ164100	439	498	0	unknown
2891	TC254864	478	537	0	weakly similar to UP|Q9LYL0 (Q9LYL0) N2, N2-dimethylguanosine tRNA methyltransferases-like protein, partial (15%)
2892	ZMtuc03-08-11.25105	697	756	0	unknown
2893	BG316977.1	22	81	0	unknown
2901	TC271033	930	871	0	UP|MDHP_MAIZE (P15719) Malate dehydrogenase [NADP], chloroplast precursor (NADP-MDH) , complete
2904	TC270724	1094	1035	1	similar to UP|Q9LNC4 (Q9LNC4) F9P14.9 protein, partial (22%)
2935	TC263329	231	172	0	weakly similar to UP|Q84VY8 (Q84VY8) At2g36290, partial (36%)
2937	TC254058	597	656	0	similar to UP|DHGY_CUCSA (P13443) Glycerate dehydrogenase (NADH-dependent hydroxypyruvate reductase) (HPR) (GDH) , partial (55%)
2952	AW574428.1	55	114	0	unknown
2955	TC271371	87	28	0	similar to UP|Q94BZ7 (Q94BZ7) AT3g10270/F14P13_13, partial (33%)
2963	TC264351	103	162	0	unknown
2977	TC249254	6531	6472	0	UP|Q7XYR4 (Q7XYR4) Acetyl-coenzyme A carboxylase ACC1A, complete
2982	TC250717	532	473	0	similar to UP|Q8GZT8 (Q8GZT8) PTEN-like protein, partial (53%)
3004	TC273455	350	291	0	similar to UP|Q943K3 P0039A07.3 protein (P0677H08.24 protein). [Oryza sativa (japonica cultivar-group).]
3005	TC262967	526	467	2	similar to UP|Q9SQK3 (Q9SQK3) Ankyrin repeat protein EMB506, partial (59%)
3039	ZMtuc03-08-11.15085	958	1017	0	similar to UP|Q6H7I3 Putative enoyl-CoA hydratase. [Oryza sativa (japonica cultivar-group).]
3041	TC258397	1412	1353	0	homologue to UP|Q84P54 (Q84P54) Gamma-aminobutyrate transaminase subunit isozyme 1 , partial (12%)
3064	AW091463	416	475	0	similar to UP|Q6I5I9 Hypothetical protein OSJNBa0009E21.16 (Hypothetical protein OJ1387_F08.12). [Oryza sativa (japonica cultivar-group).]
3081	TC270664	1120	1061	0	weakly similar to UP|Q84V18 (Q84V18) Protein kinase, partial (17%)
3152	AI461556	432	491	0	unknown
3155	TC247949	1176	1235	0	homologue to UP|Q9SWV8 (Q9SWV8) Ethylene-responsive small GTP-binding protein, partial (96%)
3161	AI612213.1	50	109	0	similar to UP|Q9XHV5 10A19I.11 protein. [Oryza sativa (Rice).]
3163	AI621945.1	149	208	0	similar to UP|Q9LZ98 ABC transporter-like protein (At5g02270). [Arabidopsis thaliana (Mouse-ear cress).]
3164	TC271094	507	448	0	similar to UP|O22975 T19F6.4 protein (Hypothetical protein At4g24160/T19F6_150). [Arabidopsis thaliana (Mouse-ear cress).]
3191	AW165636	405	464	0	similar to UP|Q7XUR9 OSJNBa0084K11.21 protein (OSJNBb0078D11.1 protein). [Oryza sativa (japonica cultivar-group).]
3215	TC264481	79	20	0	similar to UP|Q9YMM6 (Q9YMM6) DNA binding protein, partial (28%)
3237	ZMtuc03-08-11.28264	917	976	0	similar to UP|Q6Z5X4 Putative Adenylate kinase, chloroplast. [Oryza sativa (japonica cultivar-group).]
3242	TC273657	558	617	0	similar to UP|Q8LA75 Hypothetical protein. [Arabidopsis thaliana (Mouse-ear cress).]
3251	TC258381	347	406	0	unknown
3259	TC271123	345	286	0	weakly similar to UP|Q9XEY9 (Q9XEY9) NT3, partial (5%)
3263	TC278229	255	196	0	similar to UP|Q60EX7 Putative transcriptional regulator. [Oryza sativa (japonica cultivar-group).]
3265	TC270493	930	874	0	similar to UP|Q8LPQ5 (Q8LPQ5) AT3g18290/MIE15_8, partial (11%)
3292	ZMtuc03-08-11.22674	333	392	0	unknown
3311	AI670231	489	548	0	unknown
3318	TC275859	418	477	0	similar to UP|Q69VY8 Putative calcium-independent phospholipase A2. [Oryza sativa (japonica cultivar-group).]
3320	TC262607	912	971	0	similar to UP|Q8L545 (Q8L545) CONSTANS-like protein CO6, partial (38%)
3326	AW288937	131	190	0	similar to UP|Q8S7N0 Putative transposase. [Oryza sativa (japonica cultivar-group).]
3375	AI861361.1	13	72	0	unknown
3414	TC257828	80	21	0	similar to GB|AAO63348.1|28950849|BT005284 At1g18440 {Arabidopsis thaliana;} , partial (5%)
3420	TC249372	393	452	0	homologue to UP|Q8W422 (Q8W422) 26S proteasome regulatory particle triple-A ATPase subunit2b, partial (40%)
3430	TC256952	64	5	0	similar to UP|Q9R0F5 (Q9R0F5) Olfactory receptor (Fragment), partial (9%)
3449	ZMtuc03-08-11.27181	30	89	0	unknown
3461	TC251243	62	3	2	similar to UP|S132_ARATH (Q8VZU2) Syntaxin 132 (AtSYP132), partial (43%)
3472	TC251231	66	7	0	similar to UP|Q84ZS7 Putative WRKY transcription factor 20 (WRKY9). [Oryza sativa (japonica cultivar-group).]
3500	AI966992	488	547	0	similar to GP|27544874|gb| terpene synthase {Zea mays}, partial (3%)
3527	TC249767	1238	1179	1	similar to UP|Q9FS26 (Q9FS26) Plastidic cysteine synthase 1, partial (83%)
3536	ZMtuc03-08-11.20352	871	930	0	similar to UP|Q9C5E2 Putative NAM protein (Fragment). [Arabidopsis thaliana (Mouse-ear cress).]
3542	ZMtuc03-08-11.2212	414	473	0	similar to UP|Q33299 Chloroplast psbB-psbF-petB-petD gene cluster (Fragment). [Zea mays (Maize).]
3580	TC274654	281	224	1	UP|Q6L372 (Q6L372) Cytochrome b6 , complete
3594	AW400247	290	349	0	weakly similar to GP|4096173|gb|A early embryogenesis protein {Oryza sativa}, partial (4%)
3632	TC263487	953	894	0	UP|PSBB_MAIZE (P05641) Photosystem II P680 chlorophyll A apoprotein (CP-47 protein), complete
3643	TC265584	612	553	0	similar to UP|Q851L5 Putative amidohydrolase. [Oryza sativa (japonica cultivar-group).]
3663	AI964513	351	410	0	similar to UP|Q5Z9Q2 Hypothetical protein P0481E08.10. [Oryza sativa (japonica cultivar-group).]
3692	TC270025	1034	978	0	similar to UP|Q6ESI7 Putative tripeptidyl peptidase II. [Oryza sativa (japonica cultivar-group).]
3722	TC262812	892	833	1	weakly similar to GB|AAP68225.1|31711738|BT008786 At3g49240 {Arabidopsis thaliana;} , partial (16%)
3771	TC271583	890	949	0	similar to UP|Q69K62 Hypothetical protein B1172G12.18. [Oryza sativa (japonica cultivar-group).]
3792	ZMtuc03-08-11.16055	1010	1069	0	similar to UP|Q75GS6 Expressed protein. [Oryza sativa (japonica cultivar-group).]
3796	BE640540	140	199	0	similar to UP|Q7XX31 OSJNBa0060B20.16 protein. [Oryza sativa (japonica cultivar-group).]
3805	CF026016	295	354	0	similar to UP|Q8L676 Hypothetical protein OSJNBa0011L09.21. [Oryza sativa (japonica cultivar-group).]
3844	CB250128.1	30	89	0	unknown
3845	TC255894	274	215	0	similar to UP|Q9FRT0 (Q9FRT0) UDP-glucuronyltransferase-l, partial (12%)
3883	TC267748	609	668	0	unknown
3890	TC250584	118	59	0	homologue to UP|Q8CAI9 (Q8CAI9) Mus musculus adult male hypothalamus cDNA, RIKEN full-length enriched library, clone:A230055D22 product:microtubule-associated protein 1 B, full insert sequence. (Fragment), partial (6%)
3893	AI947775	467	526	0	similar to UP|Q67VX1 Putative Potential phospholipid-transporting ATPase 8. [Oryza sativa (japonica cultivar-group).]
3898	AW330915.1	503	562	0	unknown
3908	AW288593	290	349	0	similar to UP|Q6ZBS6 Hypothetical protein P0583B06.20 (Hypothetical protein OJ1120_C08.12). [Oryza sativa (japonica cultivar-group).]
3909	TC252043	1838	1897	0	UP|CAT2_MAIZE (P12365) Catalase isozyme 2 , complete
3911	TC259795	852	911	0	unknown
3939	TC274973	121	180	0	unknown
3943	BG458448.1	91	150	0	unknown
4002	CF974823	509	568	0	unknown
4003	TC275833	83	24	0	unknown
4032	TC261355	106	47	0	similar to UP|Q8S2I8 (Q8S2I8) MAP kinase-like protein, partial (28%)
4040	TC271589	719	778	0	similar to UP|Q8GTK9 Putative asparaginyl-tRNA synthetase, chloroplast/mitochondrial. [Oryza sativa (japonica cultivar-group).]
4048	CB885279	385	444	0	unknown
4051	TC263848	362	303	0	similar to UP|Q6X182 (Q6X182) Mal d 1-associated protein, partial (19%)
4053	TC277149	234	175	0	similar to UP|Q84XF7 (Q84XF7) Integral membrane protein Nramp1 (Fragment), partial (12%)
4076	AW519948	91	150	0	similar to GP|20161174|dbj P0415A04.11 {Oryza sativa (japonica cultivar-group)}, partial (2%)
4086	TC262806	478	537	0	weakly similar to UP|Q7V8K3 (Q7V8K3) FKBP-type peptidyl-prolyl cis-trans isomerase (PPIase) precursor , partial (15%)
4098	TC261369	361	302	0	similar to UP|MID2_YEAST (P36027) Mating process protein MID2 (Serine-rich protein SMS1) (Protein kinase A interference protein), partial (7%)
4108	TC265403	711	652	0	weakly similar to UP|Q84VY8 (Q84VY8) At2g36290, partial (19%)
4115	TC273895	329	388	0	unknown
4119	TC251248	588	529	0	homologue to UP|Q70WD8 (Q70WD8) RAC-ROP-like G-protein, partial (93%)
4150	AW147110	54	113	0	unknown
4216	TC261534	1733	1674	0	similar to UP|Q6QTF1 (Q6QTF1) EARLY FLOWERING 5, partial (55%)
4229	TC270439	937	880	0	homologue to UP|Q8S937 (Q8S937) BLE1 protein, partial (98%)
4254	TC248897	395	454	0	homologue to UP|Q6QHC9 (Q6QHC9) Phospholipid-hydroperoxide glutathione peroxidase , partial (41%)
4263	TC264228	596	537	0	similar to UP|Q9DTD2 (Q9DTD2) ORF1, partial (3%)
4279	TC274748	1626	1567	0	UP|O23888 (O23888) Aldehyde oxidase-2 , complete
4305	CD951022	62	3	1	similar to UP|Q6EQX0 Putative glutathione transferase. [Oryza sativa (japonica cultivar-group).]
4333	TC269514	266	207	0	unknown
4359	BM418445	485	544	0	unknown
4391	TC255925	415	474	0	similar to UP|Q8VZF3 (Q8VZF3) At2g47390/T8I13.23, partial (7%)
4394	TC250540	847	788	0	similar to UP|IF2C_ARATH (Q9SHI1) Translation initiation factor IF-2, chloroplast precursor, partial (39%)
4396	TC273606	1030	971	0	unknown
4404	BI097711	124	183	0	similar to UP|Q6AU91 Hypothetical protein P0668F02.10. [Oryza sativa (japonica cultivar-group).]
4415	TC262921	1170	1229	0	similar to UP|Q9S7P1 (Q9S7P1) ESTs AU065732(E51179), partial (96%)
4434	TC259835	491	550	0	similar to UP|Q7XSG1 OSJNBb0051N19.2 protein. [Oryza sativa (japonica cultivar-group).]
4436	TC249212	65	6	0	similar to UP|Q8GSC4 (Q8GSC4) DNA topoisomerase II, partial (15%)
4438	TC265456	702	643	0	similar to UP|Q6ZIG6 Putative ZipA. [Oryza sativa (japonica cultivar-group).]
4448	AW042205.1	352	411	0	similar to UP|Q7XV26 OSJNBa0064H22.16 protein. [Oryza sativa (japonica cultivar-group).]
4451	TC262759	490	549	0	unknown
4455	TC256071	1	60	0	similar to UP|Q8L5W8 (Q8L5W8) PIF3 like basic Helix Loop Helix protein, partial (9%)
4470	AW067191.1	64	123	0	unknown
4536	TC279209	783	842	0	similar to GB|AAK84929.1|15150411|AY050230 SD01621p {Drosophila melanogaster;} , partial (9%)
4540	TC256093	82	23	1	similar to UP|Q8LR50 (Q8LR50) Lysine decarboxylase-like protein, partial (34%)
4543	TC272992	608	667	0	similar to UP|Q9SDK3 EST AU078118(E3904) corresponds to a region of the predicted gene. [Oryza sativa (japonica cultivar-group).]
4549	TC248752	1787	1846	2	homologue to UP|Q6X4A2 (Q6X4A2) CIPK-like protein, complete
4554	TC251640	701	642	0	unknown
4572	ZMtuc03-08-11.29328	784	843	0	similar to UP|Q69MC9 Putative carbonic anhydrase. [Oryza sativa (japonica cultivar-group).]
4573	ZMtuc03-08-11.29832	660	719	0	similar to UP|Q850L8 Putative ribosomal protein L6. [Oryza sativa (japonica cultivar-group).]
4580	TC268882	911	970	1	similar to UP|Q40462 (Q40462) NTGB1 (Fragment), partial (49%)
4583	TC254458	912	971	0	weakly similar to UP|Q7NR68 (Q7NR68) Probable electron-transferring-flavoprotein dehydrogenase , partial (23%)
4654	TC274924	395	454	1	similar to UP|P93740 (P93740) Expressed protein, partial (69%)
4655	TC278150	465	524	0	unknown
4661	AW171897.1	260	319	0	similar to UP|Q6ETL3 Putative RAD23 protein. [Oryza sativa (japonica cultivar-group).]
4667	TC272637	664	723	0	unknown
4678	TC250318	1029	970	0	homologue to UP|Q6K6Z4 (Q6K6Z4) KH domain-containing protein NOVA-like, partial (97%)
4701	CD651611	500	559	0	unknown
4726	TC264928	140	81	0	similar to UP|Q8LJT8 (Q8LJT8) Myb/SANT domain protein, partial (17%)
4747	TC271795	698	757	0	similar to UP|Q94JR4 (Q94JR4) AT4g29590/T16L4_100, partial (89%)
4763	TC251342	75	16	0	similar to UP|Q6YC80 (Q6YC80) Lecithin diacylglycerol cholesterol acyltransferase, partial (41%)
4799	BG517711	188	247	0	unknown
4800	TC259848	62	3	0	similar to UP|SC10_ARATH (Q8RVQ5) Exocyst complex component Sec10, partial (39%)
4809	AI670546	339	398	0	similar to SP|P25653|FIG2 Factor induced gene 2. [Baker's yeast] {Saccharomyces cerevisiae}, partial (1%)
4824	TC262990	652	593	0	weakly similar to UP|Q9BIU2 (Q9BIU2) Fibroin 1 (Fragment), partial (7%)
4826	TC262170	544	601	0	homologue to UP|Q8L4Y9 (Q8L4Y9) BHLH transcription factor-like protein, partial (32%)
4864	TC263300	980	921	0	similar to UP|Q6NKW1 (Q6NKW1) At1g56230, partial (22%)
4893	TC260777	532	591	0	similar to UP|Q67WM9 Hypothetical protein P0017B12.18-1. [Oryza sativa (japonica cultivar-group).]
4905	TC274137	794	735	0	similar to UP|Q6ZC71 (Q6ZC71) Sac domain-containing inositol phosphatase 3-like, partial (49%)
4906	TC268384	682	741	0	unknown
4908	TC260446	661	602	0	similar to UP|Q6Z809 (Q6Z809) Bromo-adjacent homology (BAH) domain-containing protein-like, partial (54%)
4916	TC271001	896	955	0	similar to UP|RR13_ARATH (P42732) 30S ribosomal protein S13, chloroplast precursor (CS13), partial (73%)
4957	TC251277	1073	1014	0	similar to UP|D111_ARATH (P42698) DNA-damage-repair/toleration protein DRT111, chloroplast precursor, partial (75%)
4962	TC272414	701	642	0	homologue to UP|Q94BX6 (Q94BX6) K16N12.18/K16N12.18 (At3g27925/K16N12.18), partial (77%)
4966	ZMtuc03-08-11.12353	49	108	0	unknown
4971	TC252971	85	26	0	similar to UP|Q9FFG4 Arabidopsis thaliana genomic DNA, chromosome 5, P1 clone:MOP10 (At5g05510). [Arabidopsis thaliana (Mouse-ear cress).]
5003	TC270475	335	276	0	similar to UP|Q9C5S7 (Q9C5S7) Transcription factor APFI, partial (95%)
5014	AW017929	375	434	0	unknown
5031	TC270859	150	91	1	similar to UP|Q9SM67 (Q9SM67) Zhb0018.1 (Fragment), partial (62%)
5070	TC254532	970	1029	0	similar to UP|Q6H976 (Q6H976) STYLOSA protein, partial (18%)
5075	AW053167	91	150	0	unknown
5085	TC261714	849	907	2	similar to UP|Q9ZRZ3 (Q9ZRZ3) GRAB1 protein, partial (11%)
5090	TC271137	1135	1194	0	similar to PIR|C86407|C86407 F3H9.20 protein - Arabidopsis thaliana {Arabidopsis thaliana;} , partial (62%)
5108	BG517788	131	190	0	unknown
5122	BM736396	419	478	0	similar to GP|28558779|gb| helix-loop-helix-like protein {Cucumis melo}, partial (7%)
5163	TC262056	519	460	0	weakly similar to UP|KPYA_RICCO (Q43117) Pyruvate kinase isozyme A, chloroplast precursor , partial (66%)
5164	ZMtuc03-08-11.18023	713	772	0	unknown
5185	BE510461	504	563	0	unknown
5187	ZMtuc03-08-11.26059	1	60	0	unknown
5191	ZMtuc03-08-11.26907	908	967	0	similar to UP|Q8H038 Hypothetical protein OJ1172F09.5. [Oryza sativa (japonica cultivar-group).]
5197	TC276555	737	796	0	similar to UP|Q8VZF1 (Q8VZF1) AT3g16910/K14A17_3 (Adenosine monophosphate binding protein 7 AMPBP7), partial (52%)
5200	TC274856	259	318	1	similar to UP|Q69UD8 Hypothetical protein P0652A05.33 (Hypothetical protein P0417D05.1). [Oryza sativa (japonica cultivar-group).]
5206	TC251179	540	599	0	weakly similar to UP|O82651 (O82651) Squamosa-promoter binding protein-like 1, partial (19%)
5239	TC251569	187	128	2	weakly similar to UP|Q8W575 (Q8W575) AT5g14250/F18O22_40, partial (15%)
5243	TC275287	124	65	0	similar to UP|Q6K9X4 (Q6K9X4) Ubiquitin-protein ligase-like, partial (9%)
5245	ZMtuc03-08-11.14325	1750	1809	0	similar to UP|Q6ZI83 RanBPM-like. [Oryza sativa (japonica cultivar-group).]
5307	TC259976	1645	1586	0	UP|CPTR_MAIZE (P49133) Triose phosphate/phosphate translocator, chloroplast precursor (CTPT), complete
5314	AI745900.1	392	451	0	unknown
5385	CF349182	329	270	0	similar to UP|Q6YZI7 Hypothetical protein P0562A06.9. [Oryza sativa (japonica cultivar-group).]
5388	AI901912.1	74	133	0	unknown
5407	ZMtuc03-08-11.10555	873	932	0	similar to UP|Q8RUU9 B1033B05.3 protein (P0592G05.22 protein). [Oryza sativa (japonica cultivar-group).]
5413	TC250591	73	14	0	homologue to UP|HEM6_TOBAC (Q42946) Coproporphyrinogen III oxidase, chloroplast precursor (Coproporphyrinogenase) (Coprogen oxidase) , partial (20%)
5421	TC259653	767	826	0	weakly similar to UP|Q7XBC0 (Q7XBC0) ThiJ-like protein, partial (76%)
5425	BM660677	331	390	0	similar to UP|Q8LCQ2 Hypothetical protein. [Arabidopsis thaliana (Mouse-ear cress).]
5461	TC275990	528	587	0	similar to UP|Q6ZI49 (Q6ZI49) Rhodanese-like domain-containing protein-like, partial (57%)
5489	TC253241	122	63	0	similar to UP|Q8VZF6 (Q8VZF6) AT5g45560/MFC19_23, partial (15%)
5490	AW146926.1	127	186	0	unknown
5524	AW091172.1	45	104	0	unknown
5529	ZMtuc03-08-11.30059	34	93	0	unknown
5541	TC277375	130	71	0	weakly similar to UP|Q84RS2 (Q84RS2) ZR1 protein, partial (5%)
5559	TC261562	455	396	0	similar to UP|Q7XHQ6 Putative RNA and export factor binding protein. [Oryza sativa (japonica cultivar-group).]
5572	TC255120	77	18	0	similar to UP|Q8RYF9 (Q8RYF9) Heat shock protein-like, partial (19%)
5595	TC254160	87	28	0	weakly similar to UP|Q9FG37 (Q9FG37) Gamma-tubulin interacting protein-like (At5g06680), partial (16%)
5600	TC270328	203	262	0	unknown
5613	TC267262	329	270	1	unknown
5631	AI665315	284	343	0	similar to GP|27451612|gb| twist {Takifugu rubripes}, partial (9%)
5633	AW171781.1	198	257	0	similar to UP|Q8W3F7;Q7XD14 Putative pre-mRNA splicing factor. [Oryza sativa (japonica cultivar-group).]
5636	TC252382	72	13	1	homologue to UP|Q6YXN3 (Q6YXN3) PSII I-protein, partial (60%)
5643	TC249205	372	313	0	similar to UP|Q9LWB4 (Q9LWB4) L1 protein, partial (56%)
5651	TC275604	68	9	0	similar to UP|Q9FY51 Hypothetical protein T6I14_30 (Hypothetical protein At5g13500). [Arabidopsis thaliana (Mouse-ear cress).]
5668	TC248723	648	589	0	weakly similar to UP|Q8LEE2 (Q8LEE2) Glycine-rich RNA-binding protein-like, partial (24%)
5672	TC256480	490	549	0	similar to UP|Q8LR16 P0698A10.25 protein. [Oryza sativa (japonica cultivar-group).]
5681	TC258611	862	921	0	similar to UP|Q948L3 (Q948L3) Drought inducible 22 kD protein, partial (78%)
5714	TC277756	337	396	0	weakly similar to UP|Q9SGT3 (Q9SGT3) T6H22.14 protein, partial (28%)
5727	TC263371	917	858	0	UP|ZRP4_MAIZE (P47917) O-methyltransferase ZRP4 (OMT) , complete
5782	TC273483	81	22	0	unknown
5802	TC263430	479	420	0	UP|Q9U233 (Q9U233) C. elegans NTL-3 protein (Corresponding sequence Y56A3A.1), partial (3%)
5805	TC250929	760	819	1	similar to UP|Q9SK61 (Q9SK61) Expressed protein, partial (58%)
5809	TC278647	325	266	0	similar to UP|Q7XND3 OSJNBb0034I13.6 protein. [Oryza sativa (japonica cultivar-group).]
5812	AW562574	531	590	0	unknown
5820	TC270970	576	635	2	unknown
5824	AW155644	199	258	0	similar to UP|Q8RU63 Putative RIC1_ORYSA RAS-RELATED PROTEIN RIC1. [Oryza sativa (japonica cultivar-group).]
5832	TC268423	206	147	0	unknown
5851	TC251349	1087	1146	0	similar to UP|Q94FG6 (Q94FG6) 2-on-2 hemoglobin, complete
5870	TC261491	276	217	0	weakly similar to UP|PLR_RANPI (Q90WP7) Peptide leucine arginine precursor (pLR), partial (31%)
5911	TC263367	313	372	0	similar to UP|Q6K609 (Q6K609) Glutaredoxin-like, partial (53%)
5950	BG549088	451	510	0	similar to UP|Q9C667 Chaperonin, putative. [Arabidopsis thaliana (Mouse-ear cress).]
5952	TC252436	550	609	0	similar to UP|Q944F3 (Q944F3) Arabinosidase ARA-1, partial (18%)
5957	TC263037	95	36	0	weakly similar to UP|Q6FII8 (Q6FII8) Similarities with sp|P38894 Saccharomyces cerevisiae YHR211w FLO5, partial (3%)
5978	TC265798	268	209	0	similar to UP|Q6VAM0 (Q6VAM0) Transcription factor MADS56, partial (84%)
5993	ZMtuc03-08-11.25289	331	390	0	unknown
6003	TC256285	480	539	0	unknown
6016	TC254987	399	458	0	homologue to UP|Q7YXH7 (Q7YXH7) P1 protamine, partial (7%)
6024	TC270845	456	397	0	similar to UP|Q84LL8 (Q84LL8) Salt tolerance protein 4, partial (73%)
6046	TC251423	1023	1082	0	UP|Q8LL74 (Q8LL74) Cytochrome P450 monooxygenase CYP72A16, complete
6120	TC255577	537	596	0	similar to UP|Q9LG18 (Q9LG18) F14J16.20, partial (20%)
6128	BI478460	449	508	0	similar to UP|Q8W080 Similar to Oryza sativa chromosome 3, OSJNBa0077G22.24. [Oryza sativa (japonica cultivar-group).]
6159	ZMtuc03-08-11.5035	1113	1172	0	similar to UP|Q8RZD7 P0510C12.16 protein. [Oryza sativa (japonica cultivar-group).]
6201	TC271629	327	268	0	similar to UP|Q9FGV7 (Q9FGV7) Gb|AAD10675.1, partial (90%)
6216	ZMtuc03-08-11.17649	615	674	0	unknown
6221	TC253179	1664	1723	0	weakly similar to UP|Q76M94 (Q76M94) Cytochrome P450, partial (44%)
6239	ZMtuc03-08-11.6225	562	621	0	similar to UP|Q6YVX8 Putative Ligatin (Hepatocellular carcinoma-associated antigen 56). [Oryza sativa (japonica cultivar-group).]
6245	ZMtuc03-08-11.15662	715	774	0	similar to UP|Q6ZIF9 Metal-dependent hydrolase-like protein. [Oryza sativa (japonica cultivar-group).]
6263	BU097906.1	90	149	0	similar to UP|Q6K7E5 BRUSHY1-like. [Oryza sativa (japonica cultivar-group).]
6274	TC262780	296	237	0	weakly similar to UP|Q6NKU9 (Q6NKU9) At5g55510, partial (37%)
6303	TC251215	1062	1121	0	UP|Q9M629 (Q9M629) Protoporphyrinogen IX oxidase, complete
6306	TC251858	512	571	0	weakly similar to UP|Q6X9T3 (Q6X9T3) SNAP-28, partial (86%)
6307	TC262764	1533	1592	1	UP|Q6YTV9 (Q6YTV9) CHP-rich zinc finger protein-like, partial (5%)
6335	TC263113	932	991	1	similar to UP|O60585 (O60585) Ser/Arg-related nuclear matrix protein, partial (4%)
6344	AI649480	398	457	0	unknown
6353	TC252805	451	510	2	similar to UP|Q9LPG5 (Q9LPG5) T3F20.19, partial (50%)
6386	TC266626	797	856	0	similar to UP|Q7EZD4 Hypothetical protein P0498E12.102. [Oryza sativa (japonica cultivar-group).]
6404	TC257773	220	161	0	unknown
6405	ZMtuc03-08-11.802	1367	1426	0	similar to UP|Q6L4Z2 Hypothetical protein OSJNBb0092E21.2 (Hypothetical protein P0426G01.17). [Oryza sativa (japonica cultivar-group).]
6423	TC250470	430	489	0	unknown
6428	TC266263	417	476	0	similar to UP|TL38_ARATH (P82869) Peptidyl-prolyl cis-trans isomerase TLP38, chloroplast precursor (PPIase) (Rotamase) (Thylakoid lumen PPIase of 38 kDa) (p38) , partial (22%)
6438	AW573330.1	341	400	0	unknown
6441	TC251879	443	384	0	similar to UP|Q6ZBQ2 (Q6ZBQ2) BHLH protein family-like, partial (27%)
6445	CF244509	309	368	0	unknown
6461	TC278460	530	589	0	similar to UP|Q6QWB1 (Q6QWB1) Glycerol-3-P dehydrogenase-like protein, partial (37%)
6464	TC256717	115	56	1	unknown
6480	TC267016	362	303	0	unknown
6514	AI714384	167	226	0	unknown
6518	TC262970	231	172	1	similar to UP|Q8W3L6 (Q8W3L6) Urease , partial (28%)
6664	TC269169	541	600	0	similar to UP|Q852H7 Hypothetical protein OSJNBa0078A17.10. [Oryza sativa (japonica cultivar-group).]
6697	TC277940	523	464	2	weakly similar to UP|Q9FK34 (Q9FK34) Gb|AAD25781.1, partial (27%)
6698	TC251877	73	14	0	similar to UP|Q9SAJ2 (Q9SAJ2) T8K14.1 protein, partial (22%)
6700	AI770796	349	408	0	similar to UP|Q6K937 Zinc finger (C3HC4-type RING finger)-like protein. [Oryza sativa (japonica cultivar-group).]
6713	ZMtuc03-08-11.22148	622	681	0	similar to UP|Q94JF1 P0684B02.17 protein (P0692C11.4 protein). [Oryza sativa (japonica cultivar-group).]
6735	BG458543	494	553	0	unknown
6751	TC276424	493	552	0	similar to UP|HSP1_OCTVU (P83214) Sperm protamine P1 (Po1) [Contains: Sperm protamine P2 (Po2) (Main protamine)], partial (32%)
6760	BU050894.1	8	67	0	unknown
6770	AW562627	381	440	0	unknown
6806	TC262558	158	99	0	similar to UP|Q9SP16 (Q9SP16) EREBP-like protein, partial (20%)
6816	TC266570	296	355	0	weakly similar to UP|O22716 (O22716) F8A5.30 protein, partial (17%)
6841	TC256849	273	332	0	unknown
6873	TC276509	179	120	1	similar to UP|Q941V0 B1088C09.28 protein (P0446G04.11 protein). [Oryza sativa (japonica cultivar-group).]
6878	AW261233	178	237	0	similar to UP|Q942X7 P0492G09.20 protein. [Oryza sativa (japonica cultivar-group).]
6886	TC254509	482	541	0	similar to UP|Q75K33 (Q75K33) Expressed protein, partial (58%)
6887	TC263497	706	765	0	similar to UP|Q7YCJ4 (Q7YCJ4) Cytochrome b (Fragment), partial (7%)
6927	ZMtuc03-08-11.25624	685	744	0	similar to UP|Q7X7U7 OSJNBb0091E11.4 protein (OJ990528_30.9 protein). [Oryza sativa (japonica cultivar-group).]
6930	TC278474	410	469	0	similar to UP|Q7F2F8 P0402A09.8 protein (P0455C04.2 protein). [Oryza sativa (japonica cultivar-group).]
6940	TC254637	665	606	0	unknown
6942	ZMtuc02-12-23.12728	749	808	0	similar to UP|O64411 Polyamine oxidase precursor (EC 1.5.3.11). [Zea mays (Maize).]
6992	CF244213	522	581	0	unknown
7016	ZMtuc03-08-11.10433	891	950	0	similar to UP|Q8H8G9 Putative ubiquitin-conjugating enzyme. [Oryza sativa (japonica cultivar-group).]
7025	TC270920	756	697	1	similar to UP|Q6K9J3 Hypothetical protein OJ1316_E06.8. [Oryza sativa (japonica cultivar-group).]
7028	TC255964	616	557	1	unknown
7050	AW119980	418	477	0	similar to GP|28804693|dbj UL56 {Cercopithecine herpesvirus 1}, partial (7%)
7102	TC248226	254	195	0	similar to UP|P93443 (P93443) Photosystem II 10 kDa polypeptide, partial (75%)
7105	CD989601	196	140	0	unknown
7113	TC276053	262	321	1	similar to UP|O23888 (O23888) Aldehyde oxidase-2 , partial (19%)
7125	TC248877	150	91	1	similar to UP|Q6S7B9 (Q6S7B9) Mutant TFIIF-alpha (Fragment), partial (31%)
7157	BG833486	134	75	0	similar to UP|Q41813 Hox2b protein. [Zea mays (Maize).]
7201	TC251613	1328	1269	1	similar to UP|Q9FNA8 (Q9FNA8) GTP-binding protein typA (Tyrosine phosphorylated protein A), partial (87%)
7282	TC274985	510	569	0	similar to UP|Q67W64 Methyltransferase-like. [Oryza sativa (japonica cultivar-group).]
7287	TC273868	1343	1402	0	similar to UP|Q6S9Z3 (Q6S9Z3) Allantoin permease, partial (63%)
7304	TC247942	1428	1369	2	UP|Q9ZTP8 (Q9ZTP8) Histone deacetylase, complete
7332	AW288531	120	179	0	unknown
7349	TC269796	772	713	0	homologue to UP|Q84PA4 (Q84PA4) H+-transporting ATP synthase chain 9-like protein, partial (77%)
7439	TC273392	1210	1151	0	similar to UP|Q6IVC4 (Q6IVC4) Zinc finger protein (Zinc-finger transcription factor), partial (97%)
7476	TC250509	652	711	0	similar to UP|Q84L61 (Q84L61) Farnesylated protein 3, complete
7478	TC250128	372	431	0	similar to UP|Q9SNY8 (Q9SNY8) Branched-chain amino acid aminotransferase , partial (90%)
7482	BE051257	350	291	0	similar to UP|Q6ZBV1 Putative photosystem II 10K protein. [Oryza sativa (japonica cultivar-group).]
7515	ZMtuc03-08-11.28302	535	594	0	similar to UP|Q8LQH6 B1099D03.22 protein. [Oryza sativa (japonica cultivar-group).]
7540	TC272822	570	511	0	weakly similar to UP|Q9FR37 (Q9FR37) Amidase (At1g08980/F7G19_15), partial (31%)
7549	TC274842	502	561	1	UP|TOCC_MAIZE (Q94FY8) Probable tocopherol cyclase, chloroplast precursor (Sucrose export defective 1), partial (96%)
7558	TC252084	409	350	0	similar to GB|AAP37817.1|30725590|BT008458 At1g31190 {Arabidopsis thaliana;} , partial (80%)
7626	BM952804	415	474	0	similar to UP|Q5ZDY1 Hypothetical protein P0410E01.34-1. [Oryza sativa (japonica cultivar-group).]
7682	TC273082	73	14	0	unknown
7729	TC273470	133	74	0	weakly similar to UP|O80345 (O80345) Cdk-activating kinase 1At (Cdk-activating kinase CAK1At) , partial (34%)
7759	ZMtuc03-08-11.2838	290	349	0	similar to UP|Q75LC1 Putative ribosomal S1 protein (With alternative splicing). [Oryza sativa (japonica cultivar-group).]
7781	TC274785	2597	2538	0	similar to UP|Q9SE44 (Q9SE44) Nucleotide excision repair protein XP-D homolog, partial (92%)
7793	TC260718	222	163	0	similar to UP|Q84M73 Hypothetical protein OSJNBa0059G06.17. [Oryza sativa (japonica cultivar-group).]
7809	TC252050	554	613	0	similar to UP|Q8L4W8 P0696G06.27 protein (P0674H09.7 protein). [Oryza sativa (japonica cultivar-group).]
7854	TC262867	1310	1369	0	similar to UP|Q6Z542 (Q6Z542) Zinc finger protein-like, partial (72%)
7884	TC262507	1213	1272	1	weakly similar to UP|Q9FMB9 (Q9FMB9) Cysteine-tRNA ligase, partial (70%)
7890	TC273973	689	748	0	similar to UP|Q8LBY2 (Q8LBY2) Cytochrome p450 (CYP78A9), partial (24%)
7895	TC256042	386	445	0	homologue to UP|P93783 (P93783) Sucrose-phosphate synthase , partial (16%)
7904	TC255297	666	607	0	similar to UP|Q940Z2 (Q940Z2) At3g12380/MQC3.20, partial (21%)
7913	TC265327	271	330	0	UP|Q7M0Y5 (Q7M0Y5) Dihydrolipoamide dehydrogenase (Fragment) , partial (21%)
7928	CF064079	345	286	0	similar to UP|Q8LHP0 Hypothetical UPF0222 protein P0519E12.3. [Oryza sativa (Rice).]
7947	TC265625	742	801	0	homologue to UP|Q7YXH7 (Q7YXH7) P1 protamine, partial (14%)
7990	TC250452	1173	1232	1	similar to UP|Q39416 (Q39416) Integral membrane protein, partial (62%)
8063	AI603713	383	442	0	similar to UP|Q8S5V4 Hypothetical protein OJ1015F07.13. [Oryza sativa (japonica cultivar-group).]
8073	ZMtuc03-08-11.13251	124	183	0	unknown
8088	AI461514.1	682	741	0	unknown
8098	AW120028	517	576	0	similar to UP|Q5Z6I4 Putative Osnop. [Oryza sativa (japonica cultivar-group).]
8118	AW566183.1	410	469	0	similar to UP|Q5ZAQ2 Putative lipoic acid synthetase isoform 1. [Oryza sativa (japonica cultivar-group).]
8139	TC261088	244	185	0	similar to UP|Q6K498 (Q6K498) Homeodomain leucine zipper protein, partial (9%)
8190	AW061911.1	1	60	0	unknown
8206	TC257140	168	109	0	unknown
8222	TC250173	81	140	2	weakly similar to UP|Q8LGT8 (Q8LGT8) Phosphoglycerate mutase-like protein, partial (38%)
8237	TC273700	621	680	0	similar to UP|Q8LQ39 Putative axi 1(Auxin-independent growth promoter) protein. [Oryza sativa (japonica cultivar-group).]
8272	BU098347	530	589	0	unknown
8276	AI629977	347	406	0	unknown
8286	BG316467.1	16	75	0	unknown
8325	TC253070	2212	2153	1	UP|O81397 (O81397) CRP1, complete
8336	ZMtuc03-08-11.13240	181	240	0	unknown
8371	TC253727	613	556	0	similar to UP|Q6YTI3 (Q6YTI3) Thioredoxin-like protein, partial (37%)
8397	TC248102	363	422	0	unknown
8421	TC264175	390	449	0	unknown
8525	TC257065	163	104	1	unknown
8570	AW065779.1	516	575	0	unknown
8583	AI491452	487	546	0	unknown
8584	TC274826	398	339	0	similar to UP|Q6KC90 (Q6KC90) FtsH-like protease, partial (23%)
8611	TC249229	540	481	0	similar to UP|VATC_ARATH (Q9SDS7) Vacuolar ATP synthase subunit C (V-ATPase C subunit) (Vacuolar proton pump C subunit) , partial (97%)
8623	ZMtuc03-08-11.21399	178	237	0	unknown
8625	TC250926	51	110	0	similar to UP|Q8L5W2 (Q8L5W2) BZIP transcription factor ATB2, partial (29%)
8677	TC263448	943	1002	0	similar to UP|Q94E69 OSJNBa0054L14.7 protein (P0520B06.24 protein). [Oryza sativa (japonica cultivar-group).]
8687	TC273608	789	848	0	weakly similar to UP|Q6UA21 (Q6UA21) Fiber protein Fb4 (Fragment), partial (64%)
8726	TC258428	324	383	0	homologue to UP|Q41192 (Q41192) NaPRP3, partial (11%)
8749	TC262972	573	632	0	unknown
8760	ZMtuc03-08-11.20364	513	572	0	similar to UP|O23015 T1G11.5 protein. [Arabidopsis thaliana (Mouse-ear cress).]
8789	CV126054	176	235	0	similar to UP|Q7XQZ6 OSJNBa0015K02.18 protein. [Oryza sativa (japonica cultivar-group).]
8841	TC253726	498	440	0	similar to UP|Q6YTI3 (Q6YTI3) Thioredoxin-like protein, partial (9%)
8899	AW461127	257	316	0	GP|1064997|pdb Nitrate Reductase (Cytochrome B Reductase Fragment) (E.C.1.6.6.1) Mutant With Cys 242 Replaced By, partial (8%)
8933	TC273860	984	925	0	homologue to UP|Q9ATL5 (Q9ATL5) Tonoplast membrane integral protein ZmTIP4-2, complete
8967	AW172016	176	235	0	similar to UP|Q69IK7 PRLI-interacting factor L-like. [Oryza sativa (japonica cultivar-group).]
8990	TC263537	560	619	0	unknown
9002	TC249580	313	372	0	similar to UP|Q7F1V1 Putative Rubisco subunit binding-protein beta subunit. [Oryza sativa (japonica cultivar-group).]
9028	TC267007	555	614	0	similar to UP|Q6J3Q5 (Q6J3Q5) Male-specific transcription factor M88B7.2, partial (19%)
9033	TC253385	683	742	0	similar to UP|Q5Z675 Putative brassinosteroid insensitive 1 gene. [Oryza sativa (japonica cultivar-group).]
9040	TC261628	526	467	0	similar to UP|Q7XRA6 OSJNBa0006B20.20 protein. [Oryza sativa (japonica cultivar-group).]
9049	ZMtuc03-08-11.10560	627	686	0	similar to UP|Q9LR64 F21B7.21 (Hypothetical protein F21B7.14) (Hypothetical protein F21B7.22) (Hypothetical protein At1g03610). [Arabidopsis thaliana (Mouse-ear cress).]
9055	ZMtuc03-08-11.539	415	474	0	similar to UP|Q75IB3 Putative peroxisomal membrane protein. [Oryza sativa (japonica cultivar-group).]
9073	TC271238	62	3	0	UP|KADA_METKA (Q8TZB0) Adenylate kinase (ATP-AMP transphosphorylase) , partial (5%)
9088	AI978207.1	178	237	0	unknown
9098	BG410254	488	547	0	unknown
9137	CF244696	527	586	0	similar to UP|Q6Z3F9 Putative NADPH-dependent reductase. [Oryza sativa (japonica cultivar-group).]
9138	AW400237.1	275	334	0	unknown
9146	TC253037	1206	1265	0	similar to UP|Q84PD6 (Q84PD6) Protein tyrosine phosphatase-like protein, partial (78%)
9185	TC257927	525	584	0	homologue to UP|Q8H2L4 (Q8H2L4) ABC1 family protein kinase-like protein, partial (33%)
9312	ZMtuc03-08-11.14942	210	269	0	similar to UP|Q69QR2 Hypothetical protein P0463D04.26. [Oryza sativa (japonica cultivar-group).]
9337	TC259174	413	354	0	similar to UP|EF1D_ORYSA (P29545) Elongation factor 1-beta' (EF-1-beta'), partial (92%)
9368	ZMtuc03-08-11.18019	1081	1140	0	unknown
9438	AI622783	493	552	0	similar to UP|Q7FAJ7 OSJNBb0078D11.3 protein. [Oryza sativa (japonica cultivar-group).]
9490	TC248667	427	486	0	weakly similar to UP|Q754D4 (Q754D4) AFR136Cp, partial (3%)
9498	TC272225	120	61	0	unknown
9528	TC251410	680	739	0	homologue to UP|Q9AVE6 (Q9AVE6) OsTATC protein, partial (73%)
9540	TC260171	628	687	0	homologue to UP|HEM1_ORYSA (O48674) Glutamyl-tRNA reductase, chloroplast precursor (GluTR) , partial (94%)
9565	TC250844	400	341	0	similar to UP|CCI1_ARATH (Q9M643) Cycloeucalenol cycloisomerase (Cycloeucalenol--obtusifoliol isomerase) (Cyclopropyl sterol isomerase) , partial (95%)
9645	TC276444	125	66	0	similar to UP|Q94DS2 P0460E08.26 protein (P0512C01.13 protein). [Oryza sativa (japonica cultivar-group).]
9686	TC265226	457	516	0	unknown
9811	TC274514	439	498	0	similar to UP|Q6UA14 (Q6UA14) Fiber protein Fb25, partial (50%)
9827	TC263038	960	1019	0	unknown
9862	TC273362	288	229	0	similar to UP|Q73GR7 (Q73GR7) Ribosomal protein L20, partial (68%)
9930	ZMtuc03-08-11.4269	35	94	0	similar to UP|Q6H883 Putative inorganic diphosphatase. [Oryza sativa (japonica cultivar-group).]
9953	TC274177	1231	1290	0	similar to UP|Q69XQ2 Protein N-terminal asparagine amidohydrolase protein-like. [Oryza sativa (japonica cultivar-group).]
10033	BG458816	360	419	0	weakly similar to GP|27817866|db OJ1081_B12.15 {Oryza sativa (japonica cultivar-group)}, partial (30%)
10068	ZMtuc03-08-11.15342	1031	1090	0	unknown
10110	AW065929	93	152	0	unknown
10259	TC252203	1746	1805	0	similar to UP|Q8VWH7 (Q8VWH7) Peroxisomal ABC transporter, partial (30%)
10282	AI715028	441	500	0	unknown
10321	TC262633	1096	1155	0	similar to UP|Q6YYY1 Hypothetical protein P0604E01.3 (Hypothetical protein P0562A06.26). [Oryza sativa (japonica cultivar-group).]
10348	TC273739	540	481	0	weakly similar to UP|Q8W4R2 (Q8W4R2) At1g53450/T3F20_17, partial (94%)
10423	BE509757	305	364	0	homologue to GP|11528328|gb| anaerobic nucleoside-triphosphate reductase {Methanococcus maripaludis}, partial (3%)
10493	TC250379	458	517	0	similar to UP|Q9LZQ9 (Q9LZQ9) ATP-dependent RNA helicase-like protein (At3g62310), partial (13%)
10509	TC248822	1067	1126	0	similar to UP|Q93Z34 (Q93Z34) At2g24280/F27D4.19, partial (50%)
10559	TC269034	1275	1216	0	weakly similar to UP|GBB3_HUMAN (P16520) Guanine nucleotide-binding protein G(I)/G(S)/G(T) beta subunit 3 (Transducin beta chain 3), partial (7%)
10576	AW171953	201	260	0	similar to UP|Q657P0 Putative SecA. [Oryza sativa (japonica cultivar-group).]
10648	AF320614.1	2876	2935	0	unknown
10659	TC251609	1072	1131	0	homologue to UP|Q6Z3A3 (Q6Z3A3) Gamma-glutamylcysteine synthetase, partial (96%)
10702	AI491542	663	722	0	unknown
10713	AI833936	443	502	0	unknown
10735	TC251612	716	657	0	UP|PSBC_MAIZE (P48187) Photosystem II 44 kDa reaction center protein (P6 protein) (CP43), complete
10806	TC255460	590	649	0	weakly similar to UP|Q8YM15 (Q8YM15) Alr5126 protein, partial (27%)
10819	TC254748	644	703	0	alpha-mannosidase
10829	TC264573	60	1	0	similar to UP|Q9XEY7 (Q9XEY7) Trehalase 1 GMTRE1, partial (20%)
10847	TC261874	840	897	1	similar to UP|Q6F9P5 (Q6F9P5) Bifunctional protein , partial (3%)
10849	TC269689	70	11	0	UP|PRO5_MAIZE (Q9FR39) Profilin 5 (ZmPRO5), partial (64%)
10853	TC268316	542	601	0	similar to UP|Q6AVA4 Hypothetical protein OJ1174_H11.9. [Oryza sativa (japonica cultivar-group).]
10862	TC256332	315	374	0	unknown
10958	AI964619	137	196	0	similar to UP|Q8SA78 Putative dormancy-asociated protein. [Oryza sativa (Rice).]
10962	TC260536	1249	1308	0	similar to UP|Q6ZJG2 (Q6ZJG2) Ankyrin-like protein, partial (65%)
10969	TC262050	542	483	0	UP|Q9XF07 (Q9XF07) Rop3 small GTP binding protein, complete
10989	TC262201	149	208	0	similar to UP|Q6K231 Hypothetical protein B1178F07.30-2 (Hypothetical protein OSJNBa0060K08.40-2). [Oryza sativa (japonica cultivar-group).]
11082	TC276504	759	818	0	similar to UP|Q8S108 P0445E10.13 protein (P0478H03.7 protein). [Oryza sativa (japonica cultivar-group).]
11085	TC253146	1246	1305	0	similar to UP|O80565;Q94AM0 Expressed protein (Hypothetical protein At2g43950). [Arabidopsis thaliana (Mouse-ear cress).]
11108	ZMtuc03-08-11.24514	931	990	0	similar to UP|Q84M38 Hypothetical protein OSJNBa0059E14.7. [Oryza sativa (japonica cultivar-group).]
11119	TC275528	286	227	1	unknown
11139	AI977808.1	131	190	0	unknown
11192	TC252629	458	399	0	similar to UP|RN12_HUMAN (Q9NVW2) RING finger protein 12 (LIM domain interacting RING finger protein) (RING finger LIM domain-binding protein) (R-LIM) (NY-REN-43 antigen), partial (4%)
11229	TC274993	988	1047	0	unknown
11244	TC250964	1138	1197	0	similar to UP|Q9FN03 (Q9FN03) UVB-resistance protein UVR8 (AT5g63860/MGI19_6), partial (84%)
11250	TC272687	1	60	0	similar to UP|Q6Z5K4 Putative ribulose-1,5-bisphosphate carboxylase/oxygenase small subunit N-methyltransferase. [Oryza sativa (japonica cultivar-group).]
11251	BQ293854	522	581	0	weakly similar to GP|6018877|emb| BACN4L24.b {Drosophila melanogaster}, partial (25%)
11373	TC261348	262	321	0	homologue to UP|Q7XJ01 (Q7XJ01) Thylakoid-bound ascorbate peroxidase, partial (40%)
11393	TC273920	1273	1332	2	similar to UP|Q9XEA9 (Q9XEA9) Cysteine synthase , partial (94%)
11465	TC250099	1251	1194	2	unknown
11481	TC277848	173	232	0	similar to GB|AAA24344.1|147201|ECOPHNAQ phnG protein {Escherichia coli;} , partial (9%)
11515	CD510512	500	559	0	similar to UP|Q850M0 Putative potassium channel protein. [Oryza sativa (japonica cultivar-group).]
11525	BE056315	492	551	0	similar to UP|Q7XSQ6 OSJNBa0084K11.8 protein. [Oryza sativa (japonica cultivar-group).]
11546	TC260222	1331	1272	0	UP|Q8S4W9 (Q8S4W9) Pyruvate decarboxylase, complete
11548	CF004002	241	300	0	unknown
11563	TC277078	708	767	0	unknown
11564	AW355881.1	564	623	0	similar to UP|Q8LJC6 Putative anthocyanidine rhamnosyl-transferase. [Oryza sativa (japonica cultivar-group).]
11611	TC272055	742	801	1	weakly similar to UP|Q6VEY3 (Q6VEY3) CTD-phosphatase-like protein, partial (38%)
11614	TC249581	833	889	1	similar to GB|BAC75841.1|30060380|AP003799 RNA-binding protein-like contains ESTs AU101986(S3844),AU068423(C30241),AU068424(C30241), D41369(S3844) {Oryza sativa (japonica cultivar-group);} , partial (76%)
11747	TC269817	219	160	2	similar to UP|Q84MA6 (Q84MA6) At1g14170, partial (20%)
11761	TC264684	1064	1123	0	similar to UP|O23334 (O23334) Kinase like protein, partial (37%)
11786	TC252939	396	455	0	similar to UP|FUT1_PEA (Q9M5Q1) Galactoside 2-alpha-L-fucosyltransferase (Xyloglucan alpha-(1,2)-fucosyltransferase) (PsFT1) , partial (12%)
11853	TC254896	215	274	0	unknown
11881	BE639430.1	140	199	0	similar to UP|Q8H430 Breast adenocarcinoma marker-like. [Oryza sativa (japonica cultivar-group).]
11890	BE639910	407	466	0	similar to UP|Q75KW5 Expressed protein. [Oryza sativa (japonica cultivar-group).]
11892	TC259377	700	759	0	similar to UP|O82472 (O82472) Polypyrimidine tract-binding protein homolog, partial (56%)
11905	TC273131	733	792	0	weakly similar to UP|ADHX_HUMAN (P11766) Alcohol dehydrogenase class III chi chain (Glutathione-dependent formaldehyde dehydrogenase) (FDH) , partial (21%)
11936	TC274969	534	475	2	weakly similar to GB|AAL31204.1|16974602|AY060578 AT3g27760/MGF10_16 {Arabidopsis thaliana;} , partial (22%)
11940	TC263500	119	60	0	unknown
11953	ZMtuc03-08-11.25063	1047	1106	0	similar to UP|Q6YT74 Putative glycine-rich protein. [Oryza sativa (japonica cultivar-group).]
11954	TC271689	818	877	0	similar to UP|Q93XC2 (Q93XC2) Papain-like cysteine peptidase XBCP3, partial (30%)
11983	BM737050	486	545	0	similar to UP|Q67UY4 Rhomboid-like protein. [Oryza sativa (japonica cultivar-group).]
12104	AI734503.1	350	409	0	similar to UP|Q9FPT1 Ubiquitin-specific protease 12. [Arabidopsis thaliana (Mouse-ear cress).]
12109	TC258416	1208	1149	0	similar to UP|Q6S5A3 (Q6S5A3) Sterol delta-7 reductase, partial (96%)
12129	TC273333	633	690	0	similar to UP|Q84V55 (Q84V55) Secretory acid phosphatase, partial (38%)
12167	AI920584	295	354	0	similar to UP|Q5ZBW3 Hypothetical protein P0514H03.13. [Oryza sativa (japonica cultivar-group).]
12248	TC271141	811	752	0	homologue to UP|KPPR_WHEAT (P26302) Phosphoribulokinase, chloroplast precursor (Phosphopentokinase) (PRKASE) (PRK) , partial (97%)
12268	TC254300	539	598	0	weakly similar to UP|Q7XZU6 (Q7XZU6) HGA1, partial (11%)
12280	TC276679	128	69	0	similar to UP|Q8PTC1 (Q8PTC1) Conserved protein, partial (5%)
12314	TC261352	610	669	0	similar to UP|Q9FZ47 Hypothetical protein F6I1.12 (At1g16880). [Arabidopsis thaliana (Mouse-ear cress).]
12315	TC255368	619	560	0	similar to UP|Q7Z5Q9 (Q7Z5Q9) Lung cancer oncogene 3, partial (4%)
12320	TC255393	913	972	0	weakly similar to UP|Q70HU2 (Q70HU2) PNUTSDm protein, partial (8%)
12330	TC252115	987	928	0	similar to UP|Q6YU95 (Q6YU95) Translation initiation factor 3 (IF-3)-like protein, partial (44%)
12351	TC273498	542	601	0	similar to UP|Q6NQJ4 (Q6NQJ4) At3g59580, partial (3%)
12495	AW566413.1	3	62	0	unknown
12498	TC257167	417	476	0	unknown
12549	TC270953	335	276	0	similar to UP|Q8H3R5 Putative indole-3-glycerol phosphate synthase. [Oryza sativa (japonica cultivar-group).]
12590	TC261378	471	412	2	similar to UP|Q75LC1 Putative ribosomal S1 protein (With alternative splicing). [Oryza sativa (japonica cultivar-group).]
12600	AI977909	420	479	0	similar to UP|P37107;O82570 Signal recognition particle 54 kDa protein, chloroplast precursor (SRP54) (54 chloroplast protein) (54CP) (FFC). [Arabidopsis thaliana (Mouse-ear cress).]
12621	TC274626	502	443	0	similar to UP|Q9LXE4 (Q9LXE4) RRNA methylase-like protein, partial (39%)
12625	TC251596	1170	1229	0	similar to UP|Q84QK0 (Q84QK0) Oxo-phytodienoic acid reductase, partial (83%)
12648	ZMtuc03-08-11.11862	1441	1500	0	similar to UP|Q6H4U9 Dentin sialophosphoprotein-like. [Oryza sativa (japonica cultivar-group).]
12709	TC249136	531	590	0	similar to UP|P93180 (P93180) Pathogenesis-related protein 4 precursor, partial (96%)
12737	TC251026	1750	1809	1	similar to UP|Q6NLY1 (Q6NLY1) At3g06350, partial (70%)
12755	TC265758	573	632	0	unknown
12770	TC252474	486	545	0	similar to UP|Q6NKP1 (Q6NKP1) At5g53580, partial (88%)
12828	AI978181.1	474	533	0	unknown
12897	TC269571	262	203	0	unknown
12934	TC260115	190	131	0	homologue to UP|Q9FKX4 (Q9FKX4) Protein phosphatase 2C-like protein, partial (5%)
13004	AI715056	331	390	0	GP|7290925|gb| CG10555-PA {Drosophila melanogaster}, partial (1%)
13009	TC272491	806	865	0	similar to UP|Q6YTU7 Putative WD repeat domain 5 protein. [Oryza sativa (japonica cultivar-group).]
13048	TC274234	290	231	0	weakly similar to UP|Q9FHX1 (Q9FHX1) TMV resistance protein-like, partial (14%)
13152	TC260797	76	135	0	homologue to UP|P5CS_ORYSA (O04226) Delta 1-pyrroline-5-carboxylate synthetase (P5CS) [Includes: Glutamate 5-kinase (Gamma-glutamyl kinase) (GK); Gamma-glutamyl phosphate reductase (GPR) (Glutamate-5-semialdehyde dehydrogenase) (Glutamyl-gamm , partial (12%)
13182	BE012211	23	82	0	unknown
13235	AI944303	158	217	0	similar to GP|9738913|gb|A ABA binding protein {Hordeum vulgare} [Hordeum vulgare subsp. vulgare], partial (5%)
13249	TC253979	478	537	0	similar to UP|Q8LEE4 (Q8LEE4) Zinc finger protein, partial (22%)
13280	BE639637	502	561	0	similar to UP|O22145;Q8VWL2 Putative O-sialoglycoprotein endopeptidase (Sialoglycoprotease GCP1). [Arabidopsis thaliana (Mouse-ear cress).]
13281	TC271257	516	575	0	similar to UP|Q688Q3 Unknow protein. [Oryza sativa (japonica cultivar-group).]
13282	BG317231	316	375	0	unknown
13285	TC266900	533	475	1	similar to UP|Q9FPM8 (Q9FPM8) JD1, partial (50%)
13379	TC265641	72	13	0	weakly similar to UP|CC48_YEAST (P25694) Cell division control protein 48, partial (4%)
13409	TC272759	492	433	0	similar to UP|Q6RFY3 (Q6RFY3) MAP3Ka, partial (13%)
13525	TC263949	157	213	1	homologue to UP|Q6Z8F4 (Q6Z8F4) Phosphoribulokinase, partial (46%)
13537	TC272236	59	118	0	weakly similar to UP|CDS1_YEAST (P38221) Phosphatidate cytidylyltransferase (CDP-diglyceride synthetase) (CDP-diglyceride pyrophosphorylase) (CDP-diacylglycerol synthase) (CDS) (CTP:phosphatidate cytidylyltransferase) (CDP-DAG synthase) (CDP-DG synthetase) , partial (6%)
13590	TC276279	66	7	0	weakly similar to UP|YME1_YEAST (P32795) YME1 protein (TAT-binding homolog 11) (OSD1 protein) , partial (8%)
13591	TC251570	1048	989	0	weakly similar to UP|Q8W575 (Q8W575) AT5g14250/F18O22_40, partial (72%)
13614	BG518346.1	21	80	0	unknown
13685	TC271187	587	646	0	similar to UP|O80439 (O80439) 30S ribosomal protein S31 (At2g38140/F16M14.7) (Plastid-specific ribosomal protein 4 precursor), partial (52%)
13721	TC266565	88	29	0	weakly similar to UP|MUS2_CLOPE (Q8XJ80) MutS2 protein, partial (3%)
13735	TC260000	909	850	0	unknown
14127	TC250894	2762	2703	0	UP|Q9FRY7 (Q9FRY7) Histidine kinase 1, complete
14133	TC275579	727	786	0	similar to UP|Q9FNB2 (Q9FNB2) Gb|AAF67764.1 (AT5g13610/MSH12_7), partial (21%)
14220	TC262504	321	262	0	similar to UP|Q8S7I4 Hypothetical protein OSJNBa0010I09.2 (Hypothetical protein OSJNBa0070N04.9). [Oryza sativa (japonica cultivar-group).]
14294	BG518248	410	469	0	similar to UP|Q8W4E7 Hypothetical protein At5g26820. [Arabidopsis thaliana (Mouse-ear cress).]
14319	ZMtuc03-08-11.2689	557	616	0	unknown
14326	BQ134458.1	464	523	0	unknown
14338	TC260836	2108	2049	0	UP|Q93XG0 (Q93XG0) Kinesin heavy chain (Fragment), complete
14348	AI667759	217	276	0	unknown
14365	TC277101	494	553	0	unknown
14374	TC259042	81	22	0	unknown
14393	TC269937	1102	1161	0	UP|Q43267 (Q43267) PEP carboxylase , complete
14458	TC273183	1580	1639	0	similar to UP|O49682 (O49682) N-acetylornithine deacetylase-like protein, (Fragment), partial (88%)
14459	BM895692	458	517	0	unknown
14466	TC273331	955	896	1	weakly similar to UP|Q6NLR6 (Q6NLR6) At4g24230, partial (16%)
14475	TC262816	753	812	0	similar to UP|PFD5_ARATH (P57742) Probable prefoldin subunit 5, partial (83%)
14566	TC261928	1256	1315	0	homologue to UP|O60585 (O60585) Ser/Arg-related nuclear matrix protein, partial (3%)
14652	ZMtuc03-08-11.14913	932	991	0	similar to UP|Q8W306 SRPK4. [Oryza sativa (Rice).]
14728	BI542666.1	443	502	0	similar to UP|Q6F3B6 Putative cullin protein. [Oryza sativa (japonica cultivar-group).]
14793	TC269500	1028	1087	0	homologue to UP|O90230 (O90230) Polyprotein (Fragment), partial (5%)
14809	TC277008	441	500	0	homologue to GB|AAO39962.1|28372960|BT003734 At2g26580 {Arabidopsis thaliana;} , partial (28%)
14852	ZMtuc03-08-11.24226	528	587	0	unknown
14922	TC263828	869	928	1	similar to UP|Q9SSQ3 (Q9SSQ3) F6D8.27 protein, partial (59%)
14998	TC262255	582	641	0	similar to UP|Q9LH82 (Q9LH82) Similarity to AAA-type ATPase, partial (22%)
15012	TC256301	193	252	0	unknown
15073	TC256588	242	301	0	unknown
15080	TC263493	75	16	0	similar to UP|Q69IK7 PRLI-interacting factor L-like. [Oryza sativa (japonica cultivar-group).]
15084	ZMtuc03-04-07.9458	34	93	0	unknown
15094	TC275075	796	737	1	similar to UP|NRM6_ARATH (Q9S9N8) Metal transporter Nramp6 (AtNramp6), partial (23%)
15132	TC261958	698	755	2	similar to UP|Q8GRU4 Hypothetical protein OSJNBa0050H14.18 (Hypothetical protein OSJNBb0076N15.4). [Oryza sativa (japonica cultivar-group).]
15292	TC252616	888	947	1	weakly similar to UP|DX56_MOUSE (Q9D0R4) Probable ATP-dependent 61 kDa nucleolar RNA helicase (DEAD-box protein 56) , partial (6%)
15336	TC268077	527	586	0	UP|RBS1_LYCES (P08706) Ribulose bisphosphate carboxylase small chain 1, chloroplast precursor (RuBisCO small subunit 1) (LESS17) , complete
15340	TC260484	116	175	0	similar to UP|Q852A3 Hypothetical protein OSJNBb0081B07.22. [Oryza sativa (japonica cultivar-group).]
15366	TC263568	748	807	0	similar to UP|Q6YZD9 (Q6YZD9) Nodulin-related protein-like, partial (38%)
15377	TC263036	76	17	0	similar to UP|Q8S5X9 Putative RING zinc finger protein. [Oryza sativa (japonica cultivar-group).]
15461	TC254853	882	941	0	similar to UP|Q947N1 (Q947N1) Ammonium transporter 1-1, partial (32%)
15498	ZMtuc03-08-11.9155	694	753	0	similar to UP|Q94E63 OSJNBa0089K24.4 protein. [Oryza sativa (japonica cultivar-group).]
15503	TC259449	1472	1413	0	UP|Q9SLP5 (Q9SLP5) Ferredoxin, complete
15552	TC252361	136	77	0	weakly similar to UP|Q84TE7 (Q84TE7) At5g22340, partial (20%)
15566	BE025369	70	129	0	unknown
15580	TC270667	230	289	0	similar to UP|Q895F2 (Q895F2) Membrane spanning protein, partial (7%)
15591	ZMtuc03-08-11.20240	34	93	0	unknown
15600	TC277512	182	241	0	similar to UP|Q8L654 Hypothetical protein OJ1203D03.7. [Oryza sativa (japonica cultivar-group).]
15625	TC254694	275	216	0	similar to UP|Q7XM17 OSJNBa0084K01.14 protein. [Oryza sativa (japonica cultivar-group).]
15651	TC267099	633	692	0	similar to UP|P2_ARATH (Q39173) Probable NADP-dependent oxidoreductase P2 , partial (53%)
15691	BE997373	55	114	0	unknown
15718	TC272124	661	602	0	similar to UP|PFPA_RICCO (Q41140) Pyrophosphate--fructose 6-phosphate 1-phosphotransferase alpha subunit (PFP) (6-phosphofructokinase, pyrophosphate dependent) (Pyrophosphate-dependent 6-phosphofructose-1-kinase) (PPi-PFK) , partial (41%)
15732	TC275893	216	157	1	similar to UP|SPPA_ARATH (Q9SEL7) Protease sppA, chloroplast precursor , partial (35%)
15756	TC269065	1623	1564	0	unknown
15797	TC254969	146	87	0	weakly similar to UP|Q9AW93 (Q9AW93) Aldose reductase, partial (22%)
15804	TC268217	706	765	0	similar to UP|Q8RZ61 (Q8RZ61) Lipase-like protein, partial (55%)
15874	TC273947	816	875	0	weakly similar to UP|O50041 (O50041) CCS1 protein (C-type cytochrome synthesis 1), partial (19%)
15905	TC263373	833	892	1	weakly similar to UP|Q96400 (Q96400) Nitrite transporter, partial (23%)
15965	TC253825	201	260	0	similar to UP|Q75GS6 (Q75GS6) Expressed protein, partial (24%)
15984	TC248277	1088	1029	0	UP|ATPB_MAIZE (P00827) ATP synthase beta chain , complete
16024	TC252734	621	562	1	similar to UP|Q70KU5 (Q70KU5) MYBY1 protein (Fragment), partial (76%)
16113	ZMtuc03-08-11.13681	1009	1068	0	similar to UP|Q682E0 MRNA, complete cds, clone: RAFL21-86-C08. [Arabidopsis thaliana (Mouse-ear cress).]
16158	TC270539	2116	2057	0	UP|MAOC_MAIZE (P16243) NADP-dependent malic enzyme, chloroplast precursor (NADP-ME) , complete
16165	TC274068	803	862	0	weakly similar to UP|Q9JGT1 (Q9JGT1) PORF1, partial (6%)
16182	TC249924	1111	1170	0	similar to UP|VT13_ARATH (Q9LVP9) Vesicle transport v-SNARE 13 (AtVTI13) (Vesicle transport v-SNARE protein VTI13) (Vesicle soluble NSF attachment protein receptor 13), partial (95%)
16192	TC248311	370	429	0	weakly similar to UP|Q9FYH6 (Q9FYH6) F17F8.24, partial (60%)
16220	ZMtuc03-08-11.12952	1347	1406	0	unknown
16292	TC251209	575	634	0	similar to UP|Q9FJ79 (Q9FJ79) DNA topoisomerase I, partial (51%)
16293	TC264088	698	757	0	unknown
16308	TC251157	166	225	1	similar to UP|Q8S234 P0446G04.18 protein. [Oryza sativa (japonica cultivar-group).]
16343	TC255582	267	326	0	unknown
16406	TC271337	959	900	0	similar to UP|Q84ZT7 (Q84ZT7) Peroxidase precursor , partial (92%)
16531	TC253715	70	11	0	unknown
16565	ZMtuc03-08-11.11348	345	404	0	unknown
16577	CF045907	36	95	0	unknown
16578	TC253451	9	68	0	unknown
16581	TC274118	742	801	1	similar to UP|Q8S1X5 (Q8S1X5) Sec14 like protein, partial (62%)
16625	TC251011	812	753	0	similar to UP|Q9BIU2 (Q9BIU2) Fibroin 1 (Fragment), partial (6%)
16626	TC253520	439	498	0	weakly similar to UP|C7E1_SORBI (O48958) Cytochrome P450 71E1 (4-hydroxyphenylacetaldehyde oxime monooxygenase) , partial (26%)
16641	TC249898	1335	1392	0	similar to UP|O22707 (O22707) F8A5.21 protein, partial (68%)
16673	TC274941	605	546	1	similar to UP|Q9FUG8 (Q9FUG8) Asparaginase , partial (38%)
16674	AW065413.1	482	541	0	unknown
16760	ZMtuc03-08-11.20141	492	551	0	unknown
16781	ZMtuc02-12-23.1276	379	438	0	unknown
16980	TC257486	509	568	0	similar to UP|Q6H874 (Q6H874) DEAD/DEAH box helicase-like, partial (23%)
17007	TC249231	593	534	0	similar to UP|VATC_ARATH (Q9SDS7) Vacuolar ATP synthase subunit C (V-ATPase C subunit) (Vacuolar proton pump C subunit) , partial (29%)
17108	BI430833	283	342	0	unknown
17129	TC262204	704	763	1	unknown
17160	TC270647	1058	1117	1	unknown
17166	TC250447	991	1050	2	similar to UP|Q9LK32 (Q9LK32) Gb|AAF03438.1 (AT3g27210/K17E12_3), partial (16%)
17224	AW042444.1	2	61	0	similar to UP|Q8L517 Hypothetical protein At4g30490. [Arabidopsis thaliana (Mouse-ear cress).]
17265	TC249796	1579	1520	0	homologue to UP|F16Q_SACHY (Q43139) Fructose-1,6-bisphosphatase, cytosolic (D-fructose-1,6-bisphosphate 1-phosphohydrolase) (FBPase) , complete
17291	BG458261.1	65	124	0	similar to UP|Q655K7 Hypothetical protein P0672D08.46. [Oryza sativa (japonica cultivar-group).]
17341	ZMtuc03-08-11.22379	634	693	0	similar to UP|Q6Z8B0 Putative peroxisomal membrane protein. [Oryza sativa (japonica cultivar-group).]
17420	BE552887	415	474	0	similar to UP|Q9AV27;Q7XCI2 Putative cytochrome P450 monooxygenase. [Oryza sativa (japonica cultivar-group).]
17481	TC264846	296	355	0	similar to UP|Q9SK46 (Q9SK46) Expressed protein (Tsi1-interacting protein TSIP1) (At2g24860/F27C12.22), partial (67%)
17491	BM953637	321	380	0	similar to UP|Q6YXI9 Zinc finger (C3HC4-type RING finger) protein-like. [Oryza sativa (japonica cultivar-group).]
17505	AW231377	55	114	0	unknown
17512	TC255723	913	972	0	similar to UP|Q9FM85 (Q9FM85) Protein kinase-like protein (At5g56460), partial (59%)
17515	ZMtuc03-08-11.15829	1429	1488	0	unknown
17549	TC251969	928	987	0	similar to UP|Q75GP1 (Q75GP1) Expressed protein, partial (32%)
17588	TC250919	1523	1582	0	similar to UP|Q6K674 (Q6K674) Translation initiation factor IF-3-like, partial (86%)
17601	TC274896	518	577	0	similar to UP|IBB3_WHEAT (P81713) Bowman-Birk type trypsin inhibitor (WTI), partial (63%)
17607	ZMtuc03-08-11.21312	782	841	0	similar to UP|Q6EN62 Hypothetical protein P0663H05.32 (Hypothetical protein P0453B09.16). [Oryza sativa (japonica cultivar-group).]
17650	TC254133	99	40	0	similar to UP|Q7XR23 OSJNBb0022F23.7 protein. [Oryza sativa (japonica cultivar-group).]
17710	TC260640	99	40	0	UP|O24567 (O24567) ESR3g2 protein, complete
17778	TC251555	111	52	0	similar to UP|Q6AUH9 Unknow protein. [Oryza sativa (japonica cultivar-group).]
17815	ZMtuc03-08-11.25201	279	338	0	unknown
17841	BG458813	341	400	0	similar to UP|Q7XTP4 OSJNBa0093O08.3 protein. [Oryza sativa (japonica cultivar-group).]
17918	TC272274	1210	1269	0	similar to UP|CP23_HORVU (P52711) Serine carboxypeptidase II-3 precursor (CP-MII.3) , partial (23%)
17923	TC257496	364	305	0	similar to UP|Q7XTC0 OSJNBa0068L06.3 protein. [Oryza sativa (japonica cultivar-group).]
17933	BI389402.1	168	227	0	unknown
18081	BQ294316.1	1	60	0	similar to UP|Q5XQF4 Expressed protein DH12. [Zea mays (Maize).]
18094	TC275426	571	630	0	similar to UP|Q942P9 P0701D05.4 protein (B1189A09.35 protein). [Oryza sativa (japonica cultivar-group).]
18112	TC278609	454	513	0	similar to UP|Q8W071 (Q8W071) LEC14B like-protein, partial (24%)
18172	TC265612	467	526	0	similar to GB|AAQ89616.1|37202002|BT010594 At3g01370 {Arabidopsis thaliana;} , partial (3%)
18222	TC273395	527	586	0	unknown
18262	TC252821	592	533	0	similar to PIR|F86238|F86238 protein T10O24.11 [imported] - Arabidopsis thaliana {Arabidopsis thaliana;} , partial (93%)
18364	ZMtuc03-08-11.2154	486	545	0	similar to UP|P46620 NAD(P)H-quinone oxidoreductase chain 5, chloroplast (EC 1.6.5.-) (NAD(P)H dehydrogenase, chain 5) (NADH-plastoquinone oxidoreductase chain 5). [Zea mays (Maize).]
18400	TC254918	528	587	0	similar to UP|Q6YXY6 Hypothetical protein OSJNBa0026E05.3 (Hypothetical protein OSJNBa0081C13.27). [Oryza sativa (japonica cultivar-group).]
18536	CF626959	285	229	0	similar to UP|Q6AVZ8 Putative peroxidase. [Oryza sativa (japonica cultivar-group).]
18657	BE512575	28	87	0	unknown
18673	TC271786	841	900	0	similar to UP|Q9FLW9 (Q9FLW9) Pyruvate kinase, partial (83%)
18717	ZMtuc03-08-11.10247	566	625	0	unknown
18736	TC253623	1223	1282	0	similar to UP|Q80G61 (Q80G61) ORF3, partial (9%)
18778	TC254373	545	604	0	similar to UP|Q7XAA5 (Q7XAA5) WRKY11, partial (20%)
18818	TC272588	1530	1589	0	similar to UP|Q9SJE3 (Q9SJE3) T27G7.17, partial (77%)
18864	AI649799	66	7	0	unknown
18887	ZMtuc03-08-11.14949	1646	1705	0	similar to UP|Q9M2K2 Phenylalanine-tRNA synthetase-like protein. [Arabidopsis thaliana (Mouse-ear cress).]
18902	TC251620	1236	1295	1	similar to UP|Q9LQK7 (Q9LQK7) F5D14.28 protein, partial (21%)
18904	TC275936	418	359	0	similar to UP|Q944S1 (Q944S1) At1g59990/T2K10_4, partial (40%)
18919	TC273828	1229	1288	0	PIR|A24522|A24522 mitochondrial protein - maize {Zea mays;} , complete
18953	TC248557	1356	1297	0	similar to UP|O04631 Hypothetical protein F2P16.24. [Arabidopsis thaliana (Mouse-ear cress).]
18968	ZMtuc03-08-11.29231	918	977	0	unknown
18973	CO525502	586	527	1	similar to UP|Q7XTZ1 OSJNBa0019K04.6 protein. [Oryza sativa (japonica cultivar-group).]
18976	TC259300	171	112	0	similar to UP|Q6NLE1 (Q6NLE1) At5g58250, partial (35%)
18995	TC278857	58	115	2	unknown
19004	TC263875	912	971	0	weakly similar to UP|Q6NLG3 (Q6NLG3) At1g17410, partial (89%)
19025	TC274048	816	875	0	unknown
19167	ZMtuc03-08-11.8850	843	902	0	similar to UP|Q7XID1 Hypothetical protein P0039H02.131 (Hypothetical protein OJ1641_C04.115). [Oryza sativa (japonica cultivar-group).]
19229	TC279162	436	495	0	similar to UP|Q7XJN4 (Q7XJN4) Glycerol-3-phosphate dehydrogenase, partial (36%)
19257	TC264407	419	478	0	similar to UP|Q75I76 Hypothetical protein OSJNBa0083F15.6. [Oryza sativa (japonica cultivar-group).]
19274	TC267212	928	987	0	similar to UP|Q6Z329 Putative protease IV. [Oryza sativa (japonica cultivar-group).]
19306	TC262322	875	934	0	unknown
19313	TC273773	1611	1670	0	UP|Q8L5H0 (Q8L5H0) Sucrose synthase 3 , partial (98%)
19334	TC250954	800	859	0	similar to UP|Q9FQC1 (Q9FQC1) Glutathione S-transferase GST 18 , partial (91%)
19335	ZMtuc03-08-11.30060	1086	1145	0	similar to UP|Q9AYL1 Hypothetical protein OSJNBa0003O19.24. [Oryza sativa (Rice).]
19365	TC259836	398	456	0	similar to GB|AAS99709.1|46518455|BT012565 At3g12203 {Arabidopsis thaliana;} , partial (13%)
19427	TC263626	71	12	0	similar to UP|Q8H8X4 Hypothetical protein OSJNBa0062C05.26. [Oryza sativa (japonica cultivar-group).]
19437	TC254266	441	500	0	unknown
19479	TC251149	67	8	0	UP|RIPX_MAIZE (P28522) Ribosome-inactivating protein precursor (rRNA N-glycosidase) , complete
19519	ZMtuc03-08-11.23529	790	849	0	similar to UP|Q5ZAW6 Membrane protein-like. [Oryza sativa (japonica cultivar-group).]
19524	TC259137	8	67	0	homologue to UP|Q8LCZ3 (Q8LCZ3) Formamidase-like protein, partial (4%)
19561	TC272921	1035	976	0	similar to UP|Q84VA0 (Q84VA0) E2F dimerization factor, partial (63%)
19605	TC254751	66	7	0	similar to UP|Q9LWP3 Similar to Homo sapiens mRNA for KIAA0039. [Oryza sativa (japonica cultivar-group).]
19612	TC264065	806	865	0	similar to UP|Q9LFT7 (Q9LFT7) Protein serine/threonine kinase-like protein, partial (38%)
19644	TC255590	350	409	0	weakly similar to UP|Q7K0H3 (Q7K0H3) SD08006p, partial (15%)
19729	TC270374	762	821	0	similar to UP|RK34_SPIOL (P82244) 50S ribosomal protein L34, chloroplast precursor, partial (39%)
19737	BG354550	456	515	0	similar to UP|Q8L516 Putative transposase. [Oryza sativa (japonica cultivar-group).]
19757	AI947559.1	311	370	0	similar to UP|Q652N5 Putative sialin. [Oryza sativa (japonica cultivar-group).]
19802	TC262005	624	565	0	similar to UP|O24292 (O24292) CP12 precursor, partial (55%)
19821	TC255729	688	747	0	similar to UP|Q9LFY1 (Q9LFY1) T7N9.12, partial (7%)
19857	TC275291	569	628	0	homologue to UP|Q9LDU0 (Q9LDU0) ESTs AU032649(S13048), partial (36%)
19873	TC266165	652	711	0	unknown
19900	TC264834	477	536	0	homologue to UP|Q6H667 (Q6H667) Thylakoid lumenal protein-like, partial (33%)
19908	TC275483	770	829	0	homologue to UP|Q7XHS1 (Q7XHS1) 2Fe-2S iron-sulfur cluster protein-like, partial (60%)
19974	ZMtuc03-08-11.21300	844	903	0	similar to UP|Q7XUD3 OSJNBa0088A01.13 protein. [Oryza sativa (japonica cultivar-group).]
20055	TC275935	256	197	1	similar to UP|Q9LJM3 (Q9LJM3) Arabidopsis thaliana genomic DNA, chromosome 3, P1 clone: MMB12, partial (21%)
20159	ZMtuc03-08-11.23264	13	72	0	similar to UP|Q7XPW7 OSJNBa0032F06.14 protein. [Oryza sativa (japonica cultivar-group).]
20201	TC264868	589	530	0	similar to UP|Q6Z233 Hypothetical protein OSJNBb0092C08.35 (Hypothetical protein OJ1111_H02.6). [Oryza sativa (japonica cultivar-group).]
20222	X13501.1	2451	2510	0	unknown
20242	BM661459.1	53	112	0	similar to UP|Q94DE4 Putative permease 1. [Oryza sativa (japonica cultivar-group).]
20278	TC278200	475	534	0	similar to UP|Q8RY11 (Q8RY11) AT3g05350/T12H1_32, partial (20%)
20333	AW225169.1	591	650	0	similar to UP|Q7DMU6 Pyruvate,orthophosphate dikinase. [Zea mays (Maize).]
20362	TC266547	741	800	0	similar to UP|Q9SIU7 Hypothetical protein At2g20650. [Arabidopsis thaliana (Mouse-ear cress).]
20462	TC251909	1438	1497	0	similar to GB|AAM19915.1|20453353|AY097399 AT5g64130/MHJ24_11 {Arabidopsis thaliana;} , partial (60%)
20464	ZMtuc03-08-11.22787	1	60	0	similar to UP|P27324;Q36720;Q36858 Photosystem I assembly protein ycf3 (IRF170). [Zea mays (Maize).]
20496	TC250174	38	97	0	similar to UP|Q8L7Y9 (Q8L7Y9) At1g07230/F10K1_4 (Phosphatidylglycerol specific phospholipase C), partial (65%)
20523	ZMtuc03-08-11.25834	429	488	0	unknown
20529	ZMtuc03-08-11.25615	721	780	0	similar to UP|Q8L5H0 Sucrose synthase 3 (EC 2.4.1.13). [Zea mays (Maize).]
20536	TC253775	74	15	0	unknown
20587	TC261429	1224	1283	0	similar to UP|Q9AVE7 (Q9AVE7) Zeaxanthin epoxidase, partial (42%)
20670	TC274786	246	187	0	similar to UP|Q9AUJ7 (Q9AUJ7) Eukaryotic translation initiation factor 4B, partial (17%)
20672	TC267521	203	262	0	similar to UP|CNG6_ARATH (O82226) Probable cyclic nucleotide-gated ion channel 6 (AtCNGC6) (Cyclic nucleotide- and calmodulin-regulated ion channel 6), partial (27%)
20698	ZMtuc02-12-23.15777	107	166	0	unknown
20740	CF245146	490	549	0	unknown
20754	AI902114.1	375	434	0	similar to UP|Q7XSP0 OSJNBb0012E24.4 protein. [Oryza sativa (japonica cultivar-group).]
20763	TC261546	343	284	0	similar to UP|Q9AV34;Q7XCI9 Hypothetical protein OSJNBa0001O14.6. [Oryza sativa (japonica cultivar-group).]
20783	ZMtuc03-08-11.7511	1	60	0	unknown
20786	TC259344	293	234	0	similar to UP|Q6Z6H5 (Q6Z6H5) Zinc metalloproteinase-like, partial (72%)
20791	TC261133	589	530	0	similar to UP|Q84LM2 (Q84LM2) Vacuolar processing enzyme, partial (90%)
20828	TC274699	695	636	0	weakly similar to UP|O60585 (O60585) Ser/Arg-related nuclear matrix protein, partial (5%)
20851	BE453757	264	323	0	similar to PIR|F96767|F96 proteinase IV F2P9.14 [imported] - Arabidopsis thaliana, partial (15%)
20944	TC248072	638	697	0	homologue to UP|Q9SDJ2 (Q9SDJ2) ESTs D47452(S12946), partial (20%)
20945	AI438493	137	196	0	unknown
20976	TC270746	753	694	0	similar to UP|Q9LVD9 (Q9LVD9) Gb|AAC28507.1, partial (38%)
20995	TC270885	1119	1178	0	weakly similar to UP|Q9MAC9 (Q9MAC9) T4P13.11 protein, partial (78%)
21084	TC263654	216	157	0	similar to UP|Q9FJY5 (Q9FJY5) Arabidopsis thaliana genomic DNA, chromosome 5, TAC clone:K1F13 (AT5g66540/K1F13_21), partial (42%)
21120	TC270419	557	498	0	similar to UP|Q8LKG0 (Q8LKG0) Drm4, partial (43%)
21147	ZMtuc03-08-11.6948	387	446	0	unknown
21153	TC261622	1197	1256	0	homologue to UP|Q8W0U8 (Q8W0U8) Aminoalcoholphosphotransferase, partial (76%)
21198	ZMtuc03-08-11.12094	941	1000	0	unknown
21260	TC262566	2182	2238	0	similar to UP|Q94AB2 (Q94AB2) AT3g58640/F14P22_230, partial (56%)
21275	TC249923	1862	1921	0	weakly similar to UP|Q9AXL6 (Q9AXL6) Beta-glucosidase (Fragment), partial (69%)
21284	TC256749	274	215	0	similar to UP|Q943A6 Putative plasma membrane associated protein. [Oryza sativa (japonica cultivar-group).]
21304	TC272959	742	801	0	weakly similar to UP|Q08529 (Q08529) Glycine-rich protein, partial (24%)
21368	TC263884	552	611	0	similar to UP|P93802 (P93802) MURAZC, partial (5%)
21369	TC257440	565	622	0	weakly similar to UP|C7DA_SOYBN (O48923) Cytochrome P450 71D10 , partial (15%)
21520	TC262519	1378	1437	0	similar to UP|Q84ND6 (Q84ND6) Cation diffusion facilitator 8, partial (71%)
21545	TC260550	691	632	0	similar to UP|Q6K624 (Q6K624) BRI1-KD interacting protein 135, partial (21%)
21548	AW216112	58	117	0	weakly similar to GP|20804770|db P0698A10.25 {Oryza sativa (japonica cultivar-group)}, partial (20%)
21567	BG317186	406	465	0	similar to PIR|G85360|G85 puative protein [imported] - Arabidopsis thaliana, partial (3%)
21584	TC278080	430	489	0	similar to UP|Q84YF6 (Q84YF6) RPT2-like protein, partial (18%)
21767	ZMtuc03-08-11.20041	1320	1379	0	similar to UP|Q7X6B1 OSJNBa0035M09.7 protein. [Oryza sativa (japonica cultivar-group).]
21778	TC249381	134	193	0	similar to UP|Q94EX0 (Q94EX0) AT5g06530/F15M7_6, partial (14%)
21779	TC264921	820	879	0	similar to UP|GCH2_ARATH (P47924) Riboflavin biosynthesis protein ribA [Includes: GTP cyclohydrolase II ; 3,4-dihydroxy-2-butanone 4-phosphate synthase (DHBP synthase)] , partial (35%)
