# Supplementary material for: Comparative profiling of the sense and antisense transcriptome of maize lines
Source: Genome Biol. 2006 Mar 13;7(3):R22. doi: 10.1186/gb-2006-7-3-r22 (PMC1557758; doi:10.1186/gb-2006-7-3-r22)
Supplement: Additional File 5 — Transcripts with both sense and antisense probes hybridized. [file gb-2006-7-3-r22-S5.xls]

## Sheet: Sheet1
Supplementary Data S5. Hybridized sense-antisense pairs
	Start and End: the position of the probe mapped onto the EST or EST assembly hit.
EST hit	sense		antisense		putative gene product
	start	end	start	end
AI947292	65	6	246	305	similar to UP|Q6ZC54 Putative shoot gravitropism 2. [Oryza sativa (japonica cultivar-group).]
AW036800	64	5	39	98	similar to SP|P02256|H1_PA Histone H1 gonadal. [Angulate sea urchin] {Parechinus angulosus}, partial (9%)
AW163856	104	45	330	389	similar to UP|Q9ZS06 RNA helicase (Fragment). [Arabidopsis thaliana (Mouse-ear cress).]
AW165647	359	300	355	414	similar to UP|Q7XZX4 Putative ribosomal protein S29. [Oryza sativa (japonica cultivar-group).]
AW574481	61	2	1	57	similar to UP|Q9AR50 Putative MADS-domain transcription factor. [Zea mays (Maize).]
CF034779	275	334	388	329	similar to UP|P19044 NAD(P)H-quinone oxidoreductase chain 3, chloroplast (EC 1.6.5.-) (NAD(P)H dehydrogenase, chain 3) (NADH-plastoquinone oxidoreductase chain 3). [Zea mays (Maize).]
CF244760	477	536	467	411	similar to GP|20804627|db P0451D05.19 {Oryza sativa (japonica cultivar-group)}, partial (19%)
TC247846	1138	1197	1405	1346	homologue to UP|Q84VE1 (Q84VE1) Adenosylhomocysteinase-like protein, complete
TC247876	673	732	618	559	UP|Q6ZL43 (Q6ZL43) Histone H2A, complete
TC247908	935	994	1765	1706	homology with pectate lyase
TC248290	1207	1266	370	311	similar to UP|Q9SP08 (Q9SP08) Exonuclease RRP41, partial (95%)
TC248306	1080	1139	260	201	similar to UP|Q69JZ7 Putative XAP-5 protein. [Oryza sativa (japonica cultivar-group).]
TC248752	1787	1846	1652	1593	homologue to UP|Q6X4A2 (Q6X4A2) CIPK-like protein, complete
TC248967	626	685	607	548	similar to UP|Q8IP68 (Q8IP68) CG31813-PA, partial (11%)
TC249256	910	969	416	357	homologue to UP|Q9FER4 (Q9FER4) 20S proteasome alpha subunit, complete
TC249432	736	795	1108	1049	similar to UP|O24454 (O24454) Ubiquitin-specific protease (AtUBP3) (AT4g39910/T5J17_80) , partial (95%)
TC249455	1019	1078	852	793	similar to UP|Q84MC7 (Q84MC7) At1g01360, partial (86%)
TC249472	524	583	441	382	similar to UP|Q945M1 (Q945M1) AT4g34700/T4L20_280, partial (85%)
TC249503	1340	1399	1018	959	similar to UP|Q42479 (Q42479) Calcium-dependent protein kinase CDPK6 (CDPK6) (AT4g23650/F9D16_120) , partial (70%)
TC249516	716	775	702	643	similar to UP|Q9M9U4 (Q9M9U4) F6A14.16 protein, partial (81%)
TC249603	1247	1306	1042	986	similar to GB|AAO63370.1|28950893|BT005306 At1g69370 {Arabidopsis thaliana;} , partial (77%)
TC249631	2000	2059	83	24	similar to PIR|T00795|T00795 26S proteasome regulatory subunit [imported] - Arabidopsis thaliana {Arabidopsis thaliana;} , partial (57%)
TC249673	1626	1685	1616	1557	similar to GB|AAD30223.1|4835756|T8K14 Is a member of the PF|00044 glyceraldehyde 3-phosphate dehydrogenase family. ESTs gb|T43985, gb|N38667, gb|N65037, gb|AA713069 and gb|AI099548 come from this gene. {Arabidopsis thaliana;} , partial (86%)
TC249729	1299	1358	1016	957	UP|PO42_MOUSE (Q63934) POU domain, class 4, transcription factor 2 (Brain-specific homeobox/POU domain protein 3B) (Brn-3B) (Brn-3.2), partial (6%)
TC249890	892	951	1827	1768	similar to UP|Q9FFV0 (Q9FFV0) Similarity to GTPase activating protein, partial (78%)
TC249906	485	544	606	547	similar to UP|Q9LIQ0 (Q9LIQ0) Arabidopsis thaliana genomic DNA, chromosome 3, BAC clone:F14O13, partial (15%)
TC250198	1124	1183	428	369	similar to UP|Q7KVQ0 (Q7KVQ0) CG4038-PA, partial (10%)
TC250285	870	929	718	659	similar to UP|Q6K6Z5 Putative ubiquitin C-terminal hydrolase. [Oryza sativa (japonica cultivar-group).]
TC250318	890	949	1029	970	homologue to UP|Q6K6Z4 (Q6K6Z4) KH domain-containing protein NOVA-like, partial (97%)
TC250369	622	681	718	659	similar to UP|GSR2_ARATH (O22892) Protein At2g40430, partial (35%)
TC250379	458	517	403	344	similar to UP|Q9LZQ9 (Q9LZQ9) ATP-dependent RNA helicase-like protein (At3g62310), partial (13%)
TC250384	1252	1311	1208	1149	similar to UP|Q9FG73 (Q9FG73) Nucleolar protein-like, partial (37%)
TC250394	1122	1181	604	545	homologue to UP|O24005 (O24005) Diadenosine 5',5'''-P1,P4-tetraphosphate hydrolase , partial (78%)
TC250483	1369	1428	776	720	unknown
TC250617	5476	5535	3922	3863	UP|GLSF_MAIZE (P23225) Ferredoxin-dependent glutamate synthase, chloroplast precursor (Fd-GOGAT) , complete
TC250914	911	970	742	683	similar to UP|P27324;Q36720;Q36858 Photosystem I assembly protein ycf3 (IRF170). [Zea mays (Maize).]
TC250920	1617	1676	899	843	similar to UP|Q9M427 (Q9M427) Oligouridylate binding protein, partial (73%)
TC250978	1182	1241	213	154	similar to UP|Q06810 (Q06810) Ypr075cp (Overproduction induced pheromone resistant yeast 2), partial (6%)
TC251026	1750	1809	1013	954	similar to UP|Q6NLY1 (Q6NLY1) At3g06350, partial (70%)
TC251037	579	638	1079	1020	similar to GB|AAM19869.1|20453261|AY097353 AT4g31410/F8F16_230 {Arabidopsis thaliana;} , partial (35%)
TC251083	1216	1275	510	451	similar to UP|Q7XQH5 (Q7XQH5) OJ000114_01.2 protein, partial (75%)
TC251209	575	634	681	622	similar to UP|Q9FJ79 (Q9FJ79) DNA topoisomerase I, partial (51%)
TC251243	396	455	62	3	similar to UP|S132_ARATH (Q8VZU2) Syntaxin 132 (AtSYP132), partial (43%)
TC251343	737	796	867	808	similar to GB|AAR28010.1|39545894|AY463608 TFIIE-beta 2 {Arabidopsis thaliana;} , partial (79%)
TC251366	3331	3390	3770	3711	UP|Q41812 (Q41812) Hox2a protein, partial (89%)
TC251549	783	842	1045	986	similar to UP|Q6Z542 (Q6Z542) Zinc finger protein-like, partial (87%)
TC251858	512	571	672	613	similar to UP|Q6X9T3 (Q6X9T3) SNAP-28, partial (86%)
TC252115	1785	1844	987	928	similar to UP|Q6YU95 (Q6YU95) Translation initiation factor 3 (IF-3)-like protein, partial (44%)
TC252249	158	99	19	78	similar to UP|Q7XD99 Hypothetical protein. [Oryza sativa (japonica cultivar-group).]
TC252281	533	592	499	440	homologue to UP|Q8H0B2 (Q8H0B2) UDP-galactose 4-epimerase-like protein, partial (56%)
TC252651	441	500	206	147	similar to UP|Q7XT82 OSJNBa0029H02.5 protein. [Oryza sativa (japonica cultivar-group).]
TC252946	736	795	130	71	similar to UP|MCM5_HUMAN (P33992) DNA replication licensing factor MCM5 (CDC46 homolog) (P1-CDC46), partial (6%)
TC252990	885	944	1414	1355	similar to UP|Q6K687 (Q6K687) Zinc finger (CCCH-type) protein-like, partial (87%)
TC253090	760	819	556	497	similar to UP|SPE1_AVESA (P22220) Arginine decarboxylase (ARGDC) (ADC) , partial (25%)
TC253726	629	688	498	440	similar to UP|Q6YTI3 (Q6YTI3) Thioredoxin-like protein, partial (9%)
TC254521	812	871	417	358	similar to UP|Q94BX4 (Q94BX4) AT3g45100/T14D3_40, partial (23%)
TC255368	486	545	619	560	similar to UP|Q7Z5Q9 (Q7Z5Q9) Lung cancer oncogene 3, partial (4%)
TC258296	1199	1255	752	693	similar to UP|CTNS_ARATH (P57758) Cystinosin homolog, partial (91%)
TC258545	1255	1314	1242	1184	similar to UP|Q6Z2W0 (Q6Z2W0) Chromosome-associated kinesin-like, partial (58%)
TC259090	1065	1124	1414	1355	similar to UP|Q7XZU4 (Q7XZU4) HGA6, partial (33%)
TC259183	1084	1143	678	619	homologue to UP|Q9LWY5 (Q9LWY5) ESTs AU032852(S15362), complete
TC259253	617	674	636	577	UP|R142_MAIZE (P19951) 40S ribosomal protein S14 (Clone MCH2), complete
TC259279	1139	1198	95	36	similar to UP|Q6K2T0 (Q6K2T0) Extra-large G-protein-like, partial (16%)
TC259413	970	1026	1017	958	UP|O49184 (O49184) Calmodulin, complete
TC259634	1020	1079	705	646	homologue to UP|KADB_ORYSA (Q08480) Adenylate kinase B (ATP-AMP transphosphorylase) , complete
TC259653	767	826	454	395	similar to UP|Q7XBC0 (Q7XBC0) ThiJ-like protein, partial (76%)
TC260034	1954	2013	1776	1717	similar to UP|Q8H9B2 (Q8H9B2) T-complex polypeptide 1, complete
TC260041	727	786	456	397	similar to UP|Q93W05 Hypothetical protein At1g10590 (At1g10590/F20B24_1). [Arabidopsis thaliana (Mouse-ear cress).]
TC260059	1688	1747	1765	1706	homologue to UP|O22575 (O22575) Glycine decarboxylase P subunit , partial (64%)
TC260101	496	555	65	6	similar to UP|Q6AVU9 Hypothetical protein OSJNBb0024N19.16. [Oryza sativa (japonica cultivar-group).]
TC260281	1417	1476	1346	1290	homologue to UP|Q84N07 (Q84N07) Replication factor C 38 kDa subunit, complete
TC260315	905	964	520	461	similarity to plastid ribosomal protein L19, partial (33%)
TC260417	2533	2592	2312	2253	homologue to UP|Q7XZS5 (Q7XZS5) Soluble acid invertase (Fragment) , partial (94%)
TC260435	2111	2170	1748	1689	similar to UP|Q9T026 (Q9T026) SEC14-like protein, partial (76%)
TC260499	215	274	292	233	similar to UP|CORA_HPBVF (P29178) Core antigen, partial (10%)
TC260531	1283	1342	2634	2575	UP|PSAB_MAIZE (P04967) Photosystem I P700 chlorophyll A apoprotein A2 (PsaB) (PSI-B), complete
TC260583	1085	1144	739	680	similar to UP|Q6H6I1 (Q6H6I1) 3-isopropylmalate dehydratase, small subunit-like, partial (78%)
TC260641	1219	1278	627	568	homologue to UP|Q8H5R6 (Q8H5R6) Vesicle soluble NSF attachment protein receptor-like protein, partial (97%)
TC261019	1080	1139	1022	963	similar to UP|Q02166;Q42557 Anthranilate phosphoribosyltransferase, chloroplast precursor (EC 2.4.2.18). [Arabidopsis thaliana (Mouse-ear cress).]
TC261134	1387	1446	1024	965	similar to UP|Q7TND5 (Q7TND5) Rpf1-pending protein (Fragment), partial (35%)
TC261336	1305	1364	854	798	similar to UP|Q8H684 (Q8H684) OSEYA1, partial (94%)
TC261414	589	648	582	523	similar to UP|O48890 (O48890) 15.9 kDa subunit of RNA polymerase II, partial (96%)
TC261518	628	687	1435	1376	UP|CYF_MAIZE (P46617) Apocytochrome f precursor , partial (98%)
TC261610	1681	1740	83	24	similar to UP|IBP7_HUMAN (Q16270) Insulin-like growth factor binding protein 7 precursor (IGFBP-7) (IBP-7) (IGF-binding protein 7) (MAC25 protein) (Prostacyclin-stimulating factor) (PGI2-stimulating factor), partial (6%)
TC261667	932	991	1179	1120	UP|PURA_MAIZE (O24578) Adenylosuccinate synthetase, chloroplast precursor (IMP--aspartate ligase) (AdSS) (AMPSase) , complete
TC261695	1259	1318	568	509	similar to UP|Q9VZD9 (Q9VZD9) CG32250-PA, partial (8%)
TC261773	497	556	829	770	similar to UP|Q69S79 Putative ABC transporter. [Oryza sativa (japonica cultivar-group).]
TC261942	1559	1616	905	846	similar to UP|Q84W09 (Q84W09) At5g61330, partial (44%)
TC262382	1117	1176	1293	1234	similar to UP|Q9FI75 (Q9FI75) Similarity to 5'-nucleotidase, partial (78%)
TC262473	982	1039	867	808	similar to UP|TRD1_STRCO (O68608) Anthranilate phosphoribosyltransferase 1 , partial (7%)
TC262843	1365	1424	1210	1151	similar to UP|Q9LV40 (Q9LV40) Emb|CAB41934.1, partial (51%)
TC263110	487	546	134	75	similar to UP|Q851Y0 (Q851Y0) Pantoate--beta-alanine ligase, partial (37%)
TC263214	604	663	808	749	similar to UP|Q76KU6 (Q76KU6) DNA methyltransferase, partial (48%)
TC263392	623	681	195	136	similar to UP|Q94AX0 (Q94AX0) AT4g17010/dl4535w, partial (65%)
TC263398	1139	1198	379	320	similar to UP|Q8RZ61 (Q8RZ61) Lipase-like protein, partial (38%)
TC263487	88	147	953	894	UP|PSBB_MAIZE (P05641) Photosystem II P680 chlorophyll A apoprotein (CP-47 protein), complete
TC266580	188	247	144	85	similar to UP|BA31_MOUSE (Q61335) B-cell receptor-associated protein 31 (BCR-associated protein Bap31) (p28 Bap31), partial (8%)
TC269025	1108	1167	678	619	similar to UP|Q9SP30 (Q9SP30) Fibrillarin homolog, partial (97%)
TC269027	1975	2034	1901	1842	hydroxymethyltransferase-like protein [Zea mays]
TC269681	1470	1529	1067	1008	similar to UP|Q93Y39 (Q93Y39) ATP-dependent RNA helicase (Fragment), partial (44%)
TC269734	1302	1361	595	536	UP|1431_MAIZE (P49106) 14-3-3-like protein GF14-6, complete
TC269813	721	780	1010	951	similar to UP|Q9FPH6 (Q9FPH6) AT3g15840, partial (72%)
TC269867	2281	2340	584	525	homologue to UP|Q9ZP50 (Q9ZP50) FtsH-like protein Pftf precursor, partial (90%)
TC269933	1537	1596	1007	948	similar to UP|Q9SDC6 (Q9SDC6) ESTs C97915(C0113), partial (98%)
TC270111	1091	1150	789	730	similar to UP|Q9LST8 (Q9LST8) Beta 2 subunit of 20S proteasome (20S proteasome beta subunit), partial (98%)
TC270169	517	576	586	527	similar to UP|TBLX_MOUSE (Q9QXE7) F-box-like/WD-repeat protein TBL1X (Transducin beta-like 1X protein), partial (6%)
TC270173	506	447	316	375	similar to UP|Q69S49 Putative eukaryotic translation initiation factor 4G. [Oryza sativa (japonica cultivar-group).]
TC270250	1796	1855	1073	1014	homologue to UP|ILV5_ARATH (Q05758) Ketol-acid reductoisomerase, chloroplast precursor (Acetohydroxy-acid reductoisomerase) (Alpha-keto-beta-hydroxylacil reductoisomerase) , partial (87%)
TC270254	826	885	350	291	similar to UP|ATPQ_ARATH (Q9FT52) ATP synthase D chain, mitochondrial , partial (90%)
TC270396	1352	1411	1258	1199	similar to UP|Q7XIG8 (Q7XIG8) AcinusL protein-like, partial (27%)
TC270426	824	883	1427	1370	similar to UP|Q6K5H5 Putative glucose-6-phosphate dehydrogenase. [Oryza sativa (japonica cultivar-group).]
TC270509	1787	1846	1853	1797	similar to UP|Q8H2C2 (Q8H2C2) Serine/threonine kinase, partial (78%)
TC270822	1902	1961	1752	1693	homologue to UP|Q8LPC9 (Q8LPC9) Threonyl-tRNA synthetase (Fragment) , complete
TC271017	1629	1688	1399	1340	similar to UP|Q9LGX1;Q8GU70 Similar to Arabidopsis thaliana chromosome 2 (MDR-like ABC transporter). [Oryza sativa (japonica cultivar-group).]
TC271033	1491	1550	930	871	UP|MDHP_MAIZE (P15719) Malate dehydrogenase [NADP], chloroplast precursor (NADP-MDH) , complete
TC271094	1667	1726	507	448	similar to UP|Q9SU43 Hypothetical protein AT4g24160. [Arabidopsis thaliana (Mouse-ear cress).]
TC271116	1589	1645	1127	1068	similar to UP|Q943I6 Putative zinc finger protein. [Oryza sativa (japonica cultivar-group).]
TC271160	775	834	659	600	similar to UP|Q5WMV3 Hypothetical protein OJ1308_D01.1. [Oryza sativa (japonica cultivar-group).]
TC271255	710	769	1149	1090	similar to UP|OM34_HUMAN (Q15785) Mitochondrial import receptor subunit TOM34 (Translocase of outer membrane 34 kDa subunit) (hTom34), partial (14%)
TC271507	1117	1176	635	576	UP|KADC_MAIZE (P43188) Adenylate kinase, chloroplast (ATP-AMP transphosphorylase) , complete
TC271998	1233	1292	644	585	similar to UP|Q94GQ4 Hypothetical protein OJ1124_H03.5. [Oryza sativa (japonica cultivar-group).]
TC272070	873	932	77	18	similar to UP|Q9SS82 (Q9SS82) MZB10.8 protein (At3g09050), partial (47%)
TC272081	871	930	684	625	similar to UP|Q9MA20 (Q9MA20) T5E21.13, partial (20%)
TC272110	1771	1830	1730	1671	similar to UP|BYST_HUMAN (Q13895) Bystin, partial (70%)
TC272181	585	644	746	687	similar to UP|Q69VA2 Putative leucine rich repeat protein. [Oryza sativa (japonica cultivar-group).]
TC272465	472	529	351	292	similar to UP|EFP_SYNP7 (Q54760) Elongation factor P (EF-P), partial (75%)
TC272615	893	952	428	369	similar to UP|Q9LHT0 Putative short chain alcohol dehydrogenase. [Arabidopsis thaliana (Mouse-ear cress).]
TC272814	487	546	705	646	similar to UP|Q8S8Z1 (Q8S8Z1) Protein phosphatase 2C, partial (68%)
TC273017	1434	1493	1318	1259	similar to UP|Q5Z9P4 Permease-like. [Oryza sativa (japonica cultivar-group).]
TC273120	588	647	134	75	similar to UP|Q9SMC1 (Q9SMC1) Quinolinate phosphoribosyltransferase , partial (41%)
TC273458	1106	1165	839	780	similar to UP|Q84VV0 (Q84VV0) At3g58830, partial (35%)
TC273648	837	896	819	760	similar to UP|Q84M45 Putative pentatricopeptide repeat containing protein. [Oryza sativa (japonica cultivar-group).]
TC274176	550	609	375	316	similar to UP|Q6NLR2 (Q6NLR2) At1g64650, partial (19%)
TC274626	836	895	502	443	similar to UP|Q9LXE4 (Q9LXE4) RRNA methylase-like protein, partial (39%)
TC275483	770	829	519	460	homologue to UP|Q7XHS1 (Q7XHS1) 2Fe-2S iron-sulfur cluster protein-like, partial (60%)
TC275604	505	564	68	9	similar to UP|Q9FY51 Hypothetical protein T6I14_30 (Hypothetical protein At5g13500). [Arabidopsis thaliana (Mouse-ear cress).]
