# Supplementary material for: Comparative profiling of the sense and antisense transcriptome of maize lines
Source: Genome Biol. 2006 Mar 13;7(3):R22. doi: 10.1186/gb-2006-7-3-r22 (PMC1557758; doi:10.1186/gb-2006-7-3-r22)
Supplement: Additional File 6 — Primer sequences, putative gene product, and expression values for the qRT-PCR validation experiments. [file gb-2006-7-3-r22-S6.xls]

## Sheet: probe_primers
Supplementary Data S6. Primers for qRT-PCR verifications.
ProbeID	EST hit	Primer pair sequence	Putative gene product
1567	TC270718	TCTACACCTCCACGCTCGAC	similar to Photosystem II reaction center W protein, chloroplast precursor (PSII 6.1 kDa protein)
		GTCGCATACAACCACGGTCT
2548	TC248975	GACAGATTCGGTGCTCAAGG	similar to ERD15 protein (Dehydration-induced protein)
		GCAGCCTTCCTGATGAGTTC
2885	TC253939	ATCCCGAAATGCCATCCT	Zinc finger (C3HC4-type RING finger) protein family-like
		TCGCTCAAGAGGAAAAGGAA
3162	TC278658	TGGTATTGGCGTTGTGAATTAT	similar to Beta-expansin
		CATGCTGGTAACTCAACCACA
4100	TC2708261,3	AGCCAAAACGCTAAAGTGGA	Probable DNA-directed RNA polymerases I, II, and III 17.1 kDa polypeptide (RPB17) (RPB8)
		TAAGTGACGAGCAAGGCAAA
5267	TC259322	CCCCTACTTCGATCTGGACA	similar to Ubiquinol-cytochrome C reductase complex 14 kDa protein (CR14)
		TCTGAATGGAACCTGCTGTG
6138	TC259707	TCCAAGTGTTTGCAGTCAGG	HMG-like nucleosome/chromatin assembly factor D, complete
		AACATCCCAATCCAACAACG
6277	ZMtuc03-08-11.290403	GGGCTTCATGTTGAGACGAT	similar to rice nuclear transport factor 2 (NTF-2)
		TTTGTAGAAGGGCAAACCAGA
6718	TC2734232	GCCGACATGAAGAGAATGTT	Histone acetyltransferase (GCN5 protein), complete
		CAGCCTAGCTCTTGGTTGAG
6339	TC263246	GGACATGCATTCCAAGAAAC	similar to UP|Q6NLQ0 (Q6NLQ0) At3g20475
		TGGAAGAAGCTGTTCAGGTC
6588	TC252408	CATGCTAAGGGAAGAGGTGA	similar to ClpB heat shock protein-like
		GCCTCTGCAACTGCTTTTAC
8452	TC247876	CGATGTGTTTGGGAATGACA	Histone H2A, complete
		CGCATCAGAATTGTTCAAACTT
9890	TC248836	CGCAGTACGAGATTGGATGA	similar to ASF/SF2-like pre-mRNA splicing factor SRP32
		ACAGCACCAAATCCACACC
11341	TC270449	ACCCTGCTACAAACTGGATG	similar to 50S ribosomal protein L3, chloroplast precursor
		TTTTCAGGAACCAGAAGTGC
12853	TC270509	CATCAGGCTGTAGGGCTCTT	similar to Serine/threonine kinase
		CGTTCCAAAGCAAATCAACA
14413	ZMtuc03-08-11.5167	GGTGCTCTGTTGTTTTGCATT	similar to putative late embryogenesis abundant protein (rice).
		GACCCACAAAAGAACCAGGA
16868	ZMtuc03-08-11.9610	CTCGGCAGGCAAGAAGTT	similar to Ribosomal protein L15
		CCAGGCACCAATAAATGTCC
17662	TC273536	GCGTCGGATCTTGGGTTT	similar to Heat shock protein 17.2
		CAACATACTGAGCCGGGAAG
18097	TC2586411,2	TGAGGCGAAATTGTAGTGACC	similar to Heat shock 70 kDa protein, mitochondrial precursor
		CAGAACTCGCCAATGGTTTT
18788	TC247896	TTCCAAAGCTGACGATTAGG	similar to NADPH-cytochrome P450 reductase
		GGTACCTCCGTGATGTATGG
20101	CF050423	TTCGCCAAATTACCCGAAG	similar to photosystem II reaction center protein K precursor (PSII-K)
		ATTCAATTTGGCAGGCAGAA
20131	NP229344	CATGAGAAGGTTGGGAAGAA	similar to Nucleosome/chromatin assembly factor group C.
		AATTGTCCAAGGATCTGACG
20294	TC270572	TGCCTGATTACATATTGCCAAC	similar to rice hypothetical protein P0493A04.31.
		GTGAGAAGAGAACACTCACACAGA
21462	TC248243	AGTACGTGGGGAAACATGGA	similar to Photosystem I reaction centre subunit III, chloroplast precursor (Light-harvesting complex I 17 kDa protein) (PSI-F).
		CACACAAGGGATAGATAGAGGTACAG
21703	TC248696	CCGAGTATGAGGACGAGGAG	Tubulin beta-6 chain (Beta-6 tubulin), complete
		ATCAACAGCCACGATCGAC
1 internal standards for juvenile leaf
2 internal standards for both 1 mm and 1.5 mm anther
3 internal standards for pollen

## Sheet: expression_values
Correspondence of qRT-PCR and array hybridization results
Probe ID	juvenile leaf		1 mm anther		1.5 mm anther		pollen
	array	qRT-PCR	array	qRT-PCR	array	qRT-PCR	array	qRT-PCR
1567	0.84	5.31788	-0.88	0.14	0.89	0.856554	ND	ND
2548	-0.05	1.42441	-0.65	1.17878	0.52	1.8547	ND	ND
2885	ND	ND	-1.16	-2.54732	1.18	0.6	ND	ND
3162	ND	ND	1.46	1.1391	1.68	1.29631	ND	ND
4100	0.06	-0.08	-0.03	0.421809	0.29	0.693028	0.2	0
5267	-2.83	0.391168	-3.9	-0.0493505	-4.07	-0.89248	ND	ND
6138	-0.22	-1.92394	0.52	-0.692145	0.2	-1.10639	1.87	2.59253
6277	0.51	0.516918	-0.14	-0.623856	-0.22	-1.13312	-0.07	-0.204927
6339	0.04	-0.033514	-0.22	0.101694	-0.52	-0.36339	ND	-0.208872
6588	0.4	1.1	-0.3	0.02	-0.1	1.08	ND	0
8452	-0.66	-2.05645	-1.23	-0.537949	-0.32	-0.222215	-2.38	-1.67924
9890	0.33	-0.0336939	0.09	0.41421	0.31	0.426284	0.01	-1.39283
11341	0.64	1.14008	-0.33	-0.390808	-0.01	-0.304789	ND	-1.56597
12853	-2.05	-4.29922	ND	ND	ND	ND	-0.72	-0.616584
14413	0.3	0.56	1.51	-4.83285	1.47	2.31071	-0.12	-0.0548524
16868	1.1	-4.7	2.58	2.19827	2.5	2.39	ND	ND
18097	-0.12	0.1032	0.05	-0.0447724	-0.06	0.284427	ND	ND
18788	-0.08	0.706749	-0.2	-0.21	-0.1	3.4	ND	ND
20101	-1.17	-2.25131	0	-1.1	-0.03	0.369049	ND	ND
20131	0.07	-0.0100931	0.14	-0.618822	0.27	-0.711983	ND	-2.35202
20294	1.43	1.7139	3.74	1.14547	3.53	0.517339	0.57	0.774925
21462	0.09	-0.0687155	-2.07	-0.820718	0.46	0.0548422	ND	ND
21703	-0.07	-0.816646	-0.98	-1.91294	-1.54	-2.18577	-1.52	-1.64059
Biological materials were from ND101/W23 and W23 lines. The values are log2 ratios of expression in ND101/W23 compared to W23. ND, not detected.
