# Supplementary material for: Comparative profiling of the sense and antisense transcriptome of maize lines
Source: Genome Biol. 2006 Mar 13;7(3):R22. doi: 10.1186/gb-2006-7-3-r22 (PMC1557758; doi:10.1186/gb-2006-7-3-r22)
Supplement: Additional File 7 — Transcripts potentially involved in cell cycle regulation and processes. [file gb-2006-7-3-r22-S7.xls]

## Sheet: spindle-related
Supplementary Data S7. Transcripts with GO annotations involved in cell cycles.
	Start and End: the position of the probe mapped onto the EST or EST assembly hit.
	Mismatch: the total number of gap plus mismatch(es)
	ProbeID: bold face indicates antisense probe
ProbeID	EST hit	Start	End	Mismatch	Putative gene product
11	TC260464	583	642	0	similar to UP|Q8GS71 (Q8GS71) Kinesin-like protein, partial (28%)
181	TC258946	862	921	2	homologue to UP|PP1_ORYSA (P48489) Serine/threonine protein phosphatase PP1 , partial (98%)
263	TC270319	633	692	0	homologue to UP|P2A1_ORYSA (Q9ZSS3) Serine/threonine protein phosphatase PP2A-1 catalytic subunit , complete
1310	TC274987	194	253	0	similar to UP|Q9WT88 (Q9WT88) ORF1, partial (4%)
1559	TC257634	199	142	2	similar to UP|Q93XG1 (Q93XG1) Kinesin heavy chain (Fragment), partial (29%)
1681	TC258545	1242	1184	1	similar to UP|Q6Z2W0 (Q6Z2W0) Chromosome-associated kinesin-like, partial (58%)
2096	TC249373	1146	1205	0	UP|PRS4_ORYSA (P46466) 26S protease regulatory subunit 4 homolog (TAT-binding protein homolog 2), partial (74%)
2639	TC258126	769	828	0	similar to UP|Q6PL11 (Q6PL11) Skp1 protein, partial (88%)
3358	TC259108	1326	1267	0	homologue to UP|HS82_ORYSA (P33126) Heat shock protein 82, partial (64%)
3744	TC273775	581	640	0	similar to UP|Q9XG99 (Q9XG99) Phosphoribosyl pyrophosphate synthase isozyme 2 precursor , partial (5%)
4064	TC271767	1088	1147	0	homologue to UP|Q6YT00 (Q6YT00) Proteasome alpha subunit , complete
4103	TC255885	547	606	0	similar to UP|GCP4_ARATH (Q9M350) Gamma-tubulin complex component 4 homolog, partial (17%)
4846	TC250741	849	906	0	similar to UP|Q94AZ4 (Q94AZ4) At1g12310/F5O11_2, complete
5097	TC259057	1494	1435	0	UP|TBA3_MAIZE (P22275) Tubulin alpha-3 chain (Alpha-3 tubulin), complete
5372	TC277113	133	74	0	similar to UP|Q9SV36 (Q9SV36) Kinesin-like protein, partial (12%)
5557	TC259223	698	754	1	similarity to 40S ribosomal protein S17, complete
5595	TC254160	87	28	0	similar to UP|Q9FG37 (Q9FG37) Gamma-tubulin interacting protein-like (At5g06680), partial (16%)
5640	TC258041	72	13	0	UP|Q8WRT6 (Q8WRT6) Alpha-tubulin, partial (25%)
5803	TC247855	1268	1209	0	UP|Q84JJ5 (Q84JJ5) Actin, complete
5901	TC271457	1518	1574	0	homologue to UP|PPX2_ARATH (P48528) Serine/threonine protein phosphatase PP-X isozyme 2 , complete
6165	TC272003	1292	1351	1	similar to UP|Q9FW70 (Q9FW70) Kinesin-like protein, partial (13%)
6173	TC265380	667	726	0	homologue to UP|Q6UFU6 (Q6UFU6) Topoisomerase 6 subunit B-like protein, partial (23%)
6189	TC269927	806	865	0	homologue to UP|NDK1_ORYSA (Q07661) Nucleoside diphosphate kinase I (NDK I) (NDP kinase I) (NDPK I) , complete
6240	TC270476	619	560	0	UP|Q7DLR7 (Q7DLR7) Calmodulin, complete
7067	ZMtuc02-12-23.17253	434	493	0	similar to UP|Q9FQL7 Kinesin-like calmodulin binding protein. [Zea mays (Maize).]
7098	TC252900	1123	1182	0	similar to UP|KFC3_MOUSE (O35231) Kinesin-like protein KIFC3, partial (25%)
7208	AW453385	476	535	0	similar to UP|Q651Z7 Putative kinesin heavy chain. [Oryza sativa (japonica cultivar-group).]
7314	TC251760	900	959	0	similar to UP|Q9SUJ6 (Q9SUJ6) SGP1 monomeric G-protein, partial (48%)
7411	TC250461	1302	1361	0	UP|Q93XF4 (Q93XF4) Kinesin heavy chain (Fragment), partial (72%)
7780	TC259413	1017	958	1	UP|O49184 (O49184) Calmodulin, complete
7780	TC259525	942	883	1	UP|O49184 (O49184) Calmodulin, complete
8031	TC259098	2310	2251	0	homologue to UP|HS82_ORYSA (P33126) Heat shock protein 82, complete
8179	TC273976	354	413	0	homologue to UP|Q93XG1 (Q93XG1) Kinesin heavy chain (Fragment), partial (47%)
8458	TC261077	1129	1188	0	similar to UP|Q7Y0C4 Putative aurora-related kinase. [Oryza sativa (japonica cultivar-group).]
8789	TC261381	1562	1503	0	similar to UP|Q9LM49 (Q9LM49) F2E2.17, partial (32%)
9147	TC271640	1532	1473	0	UP|TBB4_MAIZE (Q41782) Tubulin beta-4 chain (Beta-4 tubulin), complete
9468	TC260899	1602	1661	0	UP|P2A2_ORYSA (Q9XF94) Serine/threonine protein phosphatase PP2A-2 catalytic subunit , complete
9816	TC275330	811	870	0	similar to UP|Q7XGX1 Putative transposase. [Oryza sativa (japonica cultivar-group).]
11180	TC265937	655	714	0	similar to UP|Q9LKX6 (Q9LKX6) FtsZ1, partial (46%)
11366	TC273953	1576	1635	0	similar to UP|Q9FZ06 (Q9FZ06) Kinesin-like protein, partial (33%)
12440	TC254611	456	515	0	similar to UP|Q748Q1 (Q748Q1) ABC transporter, permease protein, partial (4%)
12487	TC260271	952	1011	0	homologue to UP|Q6YT00 (Q6YT00) Proteasome alpha subunit , complete
12914	TC260464	1087	1146	0	similar to UP|Q8GS71 (Q8GS71) Kinesin-like protein, partial (28%)
13471	TC272656	1429	1370	2	UP|Q93XF8 (Q93XF8) Kinesin heavy chain (Fragment), complete
13671	TC268728	1666	1607	1	UP|TBA1_MAIZE (P14640) Tubulin alpha-1 chain (Alpha-1 tubulin), complete
13730	TC259920	1211	1152	0	UP|TBB6_MAIZE (Q41783) Tubulin beta-6 chain (Beta-6 tubulin), complete
14306	TC258099	2296	2237	1	homologue to UP|Q8SB39 (Q8SB39) Heat shock protein 90, partial (97%)
14338	TC260836	2108	2049	0	UP|Q93XG0 (Q93XG0) Kinesin heavy chain (Fragment), complete
14504	TC257306	523	582	0	similar to UP|Q7XUI5 OSJNBa0005N02.6 protein. [Oryza sativa (japonica cultivar-group).]
15383	TC259108	1314	1255	1	homologue to UP|HS82_ORYSA (P33126) Heat shock protein 82, partial (64%)
15800	AW066084	268	327	0	similar to UP|Q8GZX4 Hypothetical protein OSJNBa0090O10.9. [Oryza sativa (japonica cultivar-group).]
16035	TC263179	452	511	0	similar to UP|HSP2_MOUSE (P07978) Sperm histone P2 precursor (Protamine MP2), partial (12%)
16345	TC259877	854	913	0	UP|Q7DLR7 (Q7DLR7) Calmodulin, complete
16729	TC259414	607	548	0	UP|O49184 (O49184) Calmodulin, complete
16879	TC268728	1095	1037	1	UP|TBA1_MAIZE (P14640) Tubulin alpha-1 chain (Alpha-1 tubulin), complete
17722	TC262631	874	933	0	similar to UP|Q84VB3 (Q84VB3) Kinesin heavy chain-like protein (Fragment), partial (88%)
17981	TC263194	1166	1225	1	similar to UP|KF4A_HUMAN (O95239) Chromosome-associated kinesin KIF4A (Chromokinesin), partial (5%)
18101	TC263169	72	13	0	similar to UP|Q8VB43 (Q8VB43) Wsv154 (WSSV210), partial (10%)
18461	TC260837	3443	3502	0	UP|Q93XF7 (Q93XF7) Kinesin heavy chain (Fragment), complete
18624	TC259630	649	708	0	UP|PRS7_ORYSA (Q9FXT9) 26S protease regulatory subunit 7 (26S proteasome subunit 7) (26S proteasome AAA-ATPase subunit RPT1) (Regulatory particle triple-A ATPase subunit 1), complete
18629	TC248700	951	1010	0	UP|TBB7_MAIZE (Q41784) Tubulin beta-7 chain (Beta-7 tubulin), partial (49%)
19266	TC249048	869	928	1	homologue to UP|Q7GCH3 (Q7GCH3) 26S proteasome regulatory particle triple-A ATPase subunit6, complete
19302	TC266049	777	836	0	similar to PIR|B96766|B96766 protein kinesin F2P9.27 [imported] - Arabidopsis thaliana {Arabidopsis thaliana;} , partial (5%)
19612	TC264065	806	865	0	similar to UP|Q9LFT7 (Q9LFT7) Protein serine/threonine kinase-like protein, partial (38%)
19791	TC268009	478	537	0	similar to UP|O23291 (O23291) Kinesin like protein, partial (4%)
20074	TC259525	672	613	0	UP|O49184 (O49184) Calmodulin, complete
20621	TC260677	1375	1434	0	UP|Q8S7U0 (Q8S7U0) Serine/threonine protein phosphatase PP2A-4 catalytic subunit, partial (90%)
20997	TC259630	462	521	0	UP|PRS7_ORYSA (Q9FXT9) 26S protease regulatory subunit 7 (26S proteasome subunit 7) (26S proteasome AAA-ATPase subunit RPT1) (Regulatory particle triple-A ATPase subunit 1), complete
21295	TC249048	1072	1131	2	homologue to UP|Q7GCH3 (Q7GCH3) 26S proteasome regulatory particle triple-A ATPase subunit6, complete
21703	TC248696	1631	1690	0	UP|TBB6_MAIZE (Q41783) Tubulin beta-6 chain (Beta-6 tubulin), complete
